# Supplementary material for: Forensic characterization and genetic polymorphisms of 19 X-chromosomal STRs in 1344 Han Chinese individuals and comprehensive population relationship analyses among 20 Chinese groups
Source: PLoS One. 2018 Sep 20;13(9):e0204286. doi: 10.1371/journal.pone.0204286 (PMC6147642; doi:10.1371/journal.pone.0204286)
Supplement: S2 Table — (XLSX) [file pone.0204286.s002.xlsx]

## Sheet: Sheet1
S2 Table. The heterozygosity and Hardy-Weinberg equilibrium testing of 19 X-STRs in Guizhou Han females (n = 104).
Loci	Ho	He	p
DXS8378	0.54808	0.5851	0.0549
DXS7423	0.48077	0.47598	0.26537
DXS10148	0.90385	0.8914	0.37004
DXS10159	0.74038	0.80556	0.08424
DXS10134	0.88462	0.85549	0.61658
DXS7424	0.70192	0.73119	0.86199
DXS10164	0.71154	0.61283	0.3066
DXS10162	0.74038	0.76226	0.3977
DXS7132	0.75	0.7749	0.6043
DXS10079	0.78846	0.82232	0.84507
DXS6789	0.77885	0.79891	0.72403
DXS101	0.82692	0.83384	0.16372
DXS10103	0.77885	0.78953	0.8938
DXS10101	0.88462	0.89832	0.01232
HPRTB	0.65385	0.70745	0.37717
DXS6809	0.82692	0.81735	0.11641
DXS10075	0.70192	0.69686	0.3154
DXS10074	0.74038	0.78047	0.18013
DXS10135	0.91346	0.91941	0.12478
Ho.: Observed heterozygosity; He.: Expected heterozygosity; p: p values in the Hardy-Weinberg equilibrium testing.
