# Supplementary material for: Forensic characterization and genetic polymorphisms of 19 X-chromosomal STRs in 1344 Han Chinese individuals and comprehensive population relationship analyses among 20 Chinese groups
Source: PLoS One. 2018 Sep 20;13(9):e0204286. doi: 10.1371/journal.pone.0204286 (PMC6147642; doi:10.1371/journal.pone.0204286)
Supplement: S3 Table — (XLSX) [file pone.0204286.s003.xlsx]

## Sheet: Sheet1
S3 Table. The p values of the exact test of Linkage disequilibrium of 19 X-STRs in Guizhou Han females (n = 104).
Loci	DXS8378	DXS7423	DXS10148	DXS10159	DXS10134	DXS7424	DXS10164	DXS10162	DXS7132	DXS10079	DXS6789	DXS101	DXS10103	DXS10101	HPRTB	DXS6809	DXS10075	DXS10074	DXS10135
DXS8378
DXS7423	0.97208
DXS10148	0.75208	0.2802
DXS10159	0.14564	0.81109	0.04683
DXS10134	0.33703	0.06911	0.30505	0.41832
DXS7424	0.48851	0.82683	0.71188	0.64624	0.9903
DXS10164	0.38535	0.9905	0.16594	0.01079	0.86188	0.89594
DXS10162	0.55089	0.1396	0.22475	0.19851	0.37752	0.00356	0.02693
DXS7132	0.6596	0.42208	0.7404	0.87465	0.70069	0.60248	0.50673	0.65248
DXS10079	0.42149	0.98861	0.53337	0.25218	0.62663	0.45683	0.33356	0.21168	0.55327
DXS6789	0.73426	0.67158	0.23238	0.65139	0.16208	0.98376	0.02584	0.3398	0.24594	0.10673
DXS101	0.26436	0.56782	0.68446	0.2898	0.12277	0.14525	0.38099	0.56089	0.14208	0.1605	0.0504
DXS10103	0.84455	0.46901	0.42287	0.94188	0.51535	0.99505	0.42475	0.8795	0.23871	0.42089	0.39802	0.78277
DXS10101	0.61307	0.16436	0.47158	0.94198	0.09891	0.30426	0.93782	0.47713	0.88356	0.03604	0.2096	0.07317	0
HPRTB	0.30822	0.24782	0.76267	0.85089	0.3997	0.26941	0.77802	0.97812	0.34782	0.92644	0.05594	0.6803	0.03554	0.2398
DXS6809	0.02436	0.78465	0.98	0.3703	0.52228	0.47624	0.45911	0.55921	0.84545	0.36545	0.88604	0.32218	0.87297	0.75139	0.33198
DXS10075	0.66455	0.58941	0.20594	0.58158	0.40525	0.36901	0.14089	0.24594	0.82921	0.17614	0.35832	0.01079	0.94426	0.82822	0.98297	0.93782
DXS10074	0.87386	0.58812	0.51248	0.64406	0.20762	0.58812	0.50901	0.05743	0.35257	0.55733	0.64376	0.79366	0.45594	0.51178	0.10178	0.79505	0.3202
DXS10135	0.28	0.5198	0.93703	0.60733	0.0001	0.53178	0.87455	0.51594	0.22317	0.96614	0.23317	0.72812	0.66267	0.98515	0.0205	0.29535	0.91822	0.26287
p value is marked as red wthen it is less than 0.00029
