# Supplementary material for: Forensic characterization and genetic polymorphisms of 19 X-chromosomal STRs in 1344 Han Chinese individuals and comprehensive population relationship analyses among 20 Chinese groups
Source: PLoS One. 2018 Sep 20;13(9):e0204286. doi: 10.1371/journal.pone.0204286 (PMC6147642; doi:10.1371/journal.pone.0204286)
Supplement: S5 Table — (XLSX) [file pone.0204286.s005.xlsx]

## Sheet: Sheet1
S5 Table. The heterozygosity and Hardy-Weinberg equilibrium testing of 19 X-STRs in Meta-Han Chinese females (n = 525).
Loci	Ho	He	p
DXS8378	0.58476	0.61587	0.68549
DXS7423	0.46286	0.49753	0.07605
DXS10148	0.89143	0.90506	0.12085
DXS10159	0.77333	0.79035	0.7438
DXS10134	0.8781	0.85184	0.0606
DXS7424	0.71619	0.72637	0.22086
DXS10164	0.58095	0.59388	0.65806
DXS10162	0.76952	0.76173	0.40046
DXS7132	0.72571	0.75895	0.65493
DXS10079	0.77905	0.81163	0.03428
DXS6789	0.80952	0.8063	0.44633
DXS101	0.79429	0.81978	0.67748
DXS10103	0.75238	0.7687	0.7214
DXS10101	0.89714	0.89374	0.00832
HPRTB	0.7181	0.70636	0.67725
DXS6809	0.81905	0.81345	0.44928
DXS10075	0.69714	0.69035	0.10956
DXS10074	0.7581	0.77621	0.71784
DXS10135	0.88952	0.91928	0.18026
Ho.: Observed heterozygosity; He.: Expected heterozygosity; p: p values in the Hardy-Weinberg equilibrium testing.
