# Supplementary material for: Forensic characterization and genetic polymorphisms of 19 X-chromosomal STRs in 1344 Han Chinese individuals and comprehensive population relationship analyses among 20 Chinese groups
Source: PLoS One. 2018 Sep 20;13(9):e0204286. doi: 10.1371/journal.pone.0204286 (PMC6147642; doi:10.1371/journal.pone.0204286)
Supplement: S6 Table — (XLSX) [file pone.0204286.s006.xlsx]

## Sheet: Sheet1
S6 Table. The p values of the exact test of Linkage disequilibrium of 19 X- STRs in Meta-Han Chinese females (n = 525).
Loci	DXS8378	DXS7423	DXS10148	DXS10159	DXS10134	DXS7424	DXS10164	DXS10162	DXS7132	DXS10079	DXS6789	DXS101	DXS10103	DXS10101	HPRTB	DXS6809	DXS10075	DXS10074	DXS10135
DXS8378
DXS7423	0.24079
DXS10148	0.94782	0.0901
DXS10159	0.92297	0.72426	0.20901
DXS10134	0.83416	0.3202	0.20703	0.64762
DXS7424	0.45198	0.72901	0.93238	0.15327	0.19624
DXS10164	0.13099	0.70515	0.26079	0	0.15921	0.05089
DXS10162	0.2098	0.86188	0.26535	0.25941	0.68436	0.09485	0.15277
DXS7132	0.17554	0.61772	0.56079	0.52337	0.86475	0.7301	0.63911	0.66079
DXS10079	0.54663	0.70634	0.70069	0.44446	0.62653	0.37426	0.28139	0.04644	0.10812
DXS6789	0.34525	0.20554	0.7895	0.38238	0.28703	0.46069	0.01564	0.04713	0.43327	0.68386
DXS101	0.70059	0.73208	0.21257	0.84703	0.36475	0.01644	0.11208	0.11574	0.06376	0.40356	0.24891
DXS10103	0.88673	0.36743	0.15347	0.17485	0.71347	0.40069	0.45624	0.1201	0.45485	0.19802	0.36386	0.92554
DXS10101	0.01901	0.22624	0.3402	0.12693	0.36614	0.55842	0.88277	0.2801	0.85059	0.09119	0.88347	0.36168	0
HPRTB	0.96406	0.79465	0.91812	0.39248	0.1705	0.73337	0.99475	0.94812	0.56238	0.76406	0.25693	0.24861	0.00109	0.31802
DXS6809	0.00743	0.57485	0.59356	0.5005	0.1896	0.64792	0.57673	0.66307	0.94099	0.33931	0.7298	0.66465	0.22545	0.63683	0.17515
DXS10075	0.20485	0.6998	0.74723	0.05356	0.48198	0.37337	0.19624	0.26366	0.70614	0.45931	0.92347	0.62495	0.40564	0.91485	0.12535	0.89109
DXS10074	0.08525	0.55307	0.13683	0.31386	0.13634	0.03248	0.00713	0.07624	0.06119	0.14079	0.22584	0.68554	0.12317	0.29911	0.18218	0.57802	0.00366
DXS10135	0.67297	0.84139	0.11634	0.68743	0.52307	0.86891	0.98515	0.10178	0.38376	0.67257	0.37337	0.1204	0.18545	0.4895	0.04644	0.37416	0.65158	0.0004
p value is marked as red wthen it is less than 0.00029
