# Supplementary material for: Forensic characterization and genetic polymorphisms of 19 X-chromosomal STRs in 1344 Han Chinese individuals and comprehensive population relationship analyses among 20 Chinese groups
Source: PLoS One. 2018 Sep 20;13(9):e0204286. doi: 10.1371/journal.pone.0204286 (PMC6147642; doi:10.1371/journal.pone.0204286)
Supplement: S7 Table — (XLSX) [file pone.0204286.s007.xlsx]

## Sheet: Sheet1
S7 Table. The p values of the exact test of Linkage disequilibrium in Meta-Han Chinese males (n = 819).
Loci	DXS8378	DXS7423	DXS10148	DXS10159	DXS10134	DXS7424	DXS10164	DXS10162	DXS7132	DXS10079	DXS6789	DXS101	DXS10103	DXS10101	HPRTB	DXS6809	DXS10075	DXS10074	DXS10135
DXS8378
DXS7423	0.385347
DXS10148	0.705423	0.447557
DXS10159	0.0271824	0.848854	0.796536
DXS10134	0.338545	0.0556517	0.558082	0.0941192
DXS7424	0.769457	0.469603	0.917089	0.582523	0.219122
DXS10164	0.915522	0.831913	0.465253	0.00109203	0.607275	0.579754
DXS10162	0.589653	0.40533	0.0674885	0.00717	0.456585	0.84382	0.863813
DXS7132	0.64634	0.609959	0.0534944	0.125283	0.961062	0.736733	0.150981	0.113966
DXS10079	0.30592	0.613645	0.275774	0.251561	0.273945	0.209317	0.244473	0.309097	0.695872
DXS6789	0.535595	0.265418	0.797782	0.163037	0.868213	0.0798881	0.162614	0.0125388	0.813356	0.250674
DXS101	0.945225	0.104111	0.923881	0.571939	0.408728	0.194558	0.575289	0.974581	0.821775	0.207838	0.385384
DXS10103	0.939068	0.575153	0.0208071	0.614745	0.37989	0.111619	0.928272	0.092721	0.359355	0.948436	0.354394	0.414395
DXS10101	0.302186	0.0800469	0.17477	0.13198	0.330064	0.558388	0.349865	0.369388	0.479738	0.782079	0.163018	0.260651	0
HPRTB	0.70646	0.20491	0.644178	0.0523772	0.28542	0.0543857	0.551652	0.696493	0.70757	0.885162	0.139946	0.0169392	0.000762987	0.0288239
DXS6809	0.884681	0.869455	0.975764	0.236393	0.00532719	0.612102	0.85082	0.863101	0.148223	0.472448	0.10718	0.357935	0.362587	0.692099	0.0209988
DXS10075	0.618248	0.318566	0.354723	0.54256	0.658003	0.138981	0.000143503	0.975489	0.0820064	0.0101628	0.884502	0.00897473	0.36165	0.142161	0.773104	0.977171
DXS10074	0.184268	0.150915	0.0991915	0.141186	0.768631	0.761173	0.61233	0.0567119	0.721111	0.70658	0.568001	0.0878929	0.192426	0.790072	0.06396	0.250566	0.0670759
DXS10135	0.358484	0.762389	0.71156	0.393796	0.334018	0.975361	0.586261	0.397141	0.128678	0.0364901	0.939475	0.194264	0.678166	0.374376	0.838346	0.543823	0.734166	0.46796
p value is marked as red wthen it is less than 0.00029
