# Supplementary material for: Forensic characterization and genetic polymorphisms of 19 X-chromosomal STRs in 1344 Han Chinese individuals and comprehensive population relationship analyses among 20 Chinese groups
Source: PLoS One. 2018 Sep 20;13(9):e0204286. doi: 10.1371/journal.pone.0204286 (PMC6147642; doi:10.1371/journal.pone.0204286)
Supplement: S8 Table — (XLSX) [file pone.0204286.s008.xlsx]

## Sheet: Sheet1
S8 Table. The Fst and corresponding p values between male and female in Guizhou Han population.
	Guizhou Han
Loci	pairwise Fst	p values
DXS101	-0.00475	0.79467+-0.0041
DXS6789	0.00091	0.33908+-0.0051
DXS6809	-0.00487	0.78398+-0.0040
DXS7132	-0.00557	0.77685+-0.0040
DXS7423	-0.00579	0.59558+-0.0047
DXS7424	-0.0005	0.40748+-0.0054
DXS8378	-0.00347	0.52817+-0.0048
DXS10074	-0.00768	0.95891+-0.0020
DXS10075	0.00059	0.34670+-0.0045
DXS10079	0.00682	0.13167+-0.0032
DXS10101	-0.00373	0.81071+-0.0037
DXS10103	-0.00635	0.86140+-0.0035
DXS10134	0.00391	0.20473+-0.0043
DXS10135	-0.00636	0.98644+-0.0010
DXS10148	0.00235	0.25720+-0.0043
DXS10159	0.00277	0.25611+-0.0039
DXS10162	-0.0013	0.47203+-0.0051
DXS10164	-0.00341	0.54985+-0.0058
HPRTB	-0.00844	0.96258+-0.0019
Number of permutations: 10000. Significance level: 0.05.
