# Supplementary material for: Forensic characterization and genetic polymorphisms of 19 X-chromosomal STRs in 1344 Han Chinese individuals and comprehensive population relationship analyses among 20 Chinese groups
Source: PLoS One. 2018 Sep 20;13(9):e0204286. doi: 10.1371/journal.pone.0204286 (PMC6147642; doi:10.1371/journal.pone.0204286)
Supplement: S9 Table — (XLSX) [file pone.0204286.s009.xlsx]

## Sheet: Sheet1
S9 Table. Allelic frequencies of 19 X-STRs in Guizhou Han females (n = 104).
Allele	DXS8378	DXS7423	DXS10148	DXS10159	DXS10134	DXS7424	DXS10164	DXS10162	DXS7132	DXS10079	DXS6789	DXS101	DXS10103	DXS10101	HPRTB	DXS6809	DXS10075	DXS10074	DXS10135
7							0.0048
8							0.0433
9	0.0048
10	0.5625						0.5481								0.0048
11	0.2837						0.2837		0.0048						0.0673
12	0.1442					0.0096	0.0817		0.0865						0.25
13	0.0048	0.0096				0.0433	0.024		0.2644						0.4375
14		0.2788				0.1587	0.0096		0.25		0.0048				0.1875			0.024
15		0.6683				0.3317	0.0048		0.2885	0.0048	0.0865		0.0385		0.0481		0.0048	0.0769
15.3																		0.0048
16		0.0433				0.3606		0.0433	0.0673	0.0192	0.3077		0.3269		0.0048		0.1875	0.274
16.2																	0.0144
17						0.0673		0.1923	0.0337	0.0577	0.0769		0.125				0.4279	0.2981	0.0096
17.2																	0.0288
18			0.149			0.024		0.351		0.1106			0.1683				0.2933	0.2115	0.0385
18.2																	0.0048
19			0.0144			0.0048		0.2452	0.0048	0.2163	0.0385	0.0048	0.2308				0.0337	0.0865	0.1058
20			0.0192					0.1346		0.2452	0.25		0.0913				0.0048	0.024	0.0577
21								0.0337		0.2212	0.1731	0.0385	0.0192						0.1394
21.1			0.0144
22				0.0192						0.0962	0.0529	0.0625							0.1394
22.1			0.0625
23				0.1106						0.024	0.0096	0.101							0.101
23.1			0.0913
23.2				0.0048
24				0.2981						0.0048		0.2885							0.0769
24.1			0.1154
25				0.25								0.1731							0.0529
25.1			0.1298
26				0.1346								0.1779							0.0385
26.1			0.1875
27				0.1106								0.0913		0.0192					0.0577
27.1			0.0865
27.2			0.0048											0.0048
28				0.0625								0.0337		0.0144		0.0048			0.0481
28.1			0.0337
28.2														0.0144
29				0.0096								0.0096		0.0337		0.0192			0.0337
29.1			0.0529
29.2														0.0673
29.3														0.0048
30												0.0096		0.1154		0.0192			0.0433
30.1			0.0288
30.2														0.0673
30.3														0.0048
31												0.0096		0.1635		0.1538			0.024
31.1			0.0048
31.2														0.0769
32					0.0192									0.1779		0.1731			0.0192
32.1			0.0048
32.2														0.0865
33					0.0385									0.0913		0.3029
33.2														0.0192
34					0.1154									0.0337		0.1731			0.0048
34.2														0.0048
35					0.1731											0.0865			0.0048
35.2					0.0048
36					0.1827											0.0529
36.3					0.0048
37					0.2019											0.0144
37.3					0.0288
38					0.1635														0.0048
38.3					0.0048
39					0.0385
40					0.0144
40.3					0.0048
41.3					0.0048
