# Supplementary material for: Forensic characterization and genetic polymorphisms of 19 X-chromosomal STRs in 1344 Han Chinese individuals and comprehensive population relationship analyses among 20 Chinese groups
Source: PLoS One. 2018 Sep 20;13(9):e0204286. doi: 10.1371/journal.pone.0204286 (PMC6147642; doi:10.1371/journal.pone.0204286)
Supplement: S10 Table — (XLSX) [file pone.0204286.s010.xlsx]

## Sheet: Sheet1
S10 Table. Allelic frequencies of 19 X-STRs in Guizhou Han males (n = 102).
Allele	DXS8378	DXS7423	DXS10148	DXS10159	DXS10134	DXS7424	DXS10164	DXS10162	DXS7132	DXS10079	DXS6789	DXS101	DXS10103	DXS10101	HPRTB	DXS6809	DXS10075	DXS10074	DXS10135
8							0.0588
9	0.0686						0.0196
10	0.5588						0.549								0.0098
11	0.2451					0.0196	0.2157		0.0098						0.0784
12	0.1176					0.0196	0.1176		0.0784						0.2647
12.3															0.0098
13	0.0098	0.0098				0.049	0.0294		0.2451						0.4314
14		0.3235				0.1275	0.0098		0.3137		0.0098				0.1569			0.0294
15		0.6275				0.3824		0.0098	0.2451		0.1569		0.0098		0.049		0.0196	0.0588
15.2						0.0098
16		0.0392				0.2745		0.0392	0.0784	0.0098	0.3725		0.3431				0.2451	0.2451
16.1																		0.0098
16.2																	0.0392
17						0.0784		0.2059	0.0294	0.0294	0.0196		0.1765				0.3333	0.2745	0.0098
17.2								0.0098									0.0294
17.3								0.0098
18			0.1078			0.0392		0.2549		0.0882			0.1471				0.2745	0.2157	0.0196
19			0.049					0.2647		0.3529	0.0294		0.2157				0.0588	0.1176	0.1275
19.3																		0.0098
20			0.049					0.1765		0.2059	0.1863		0.0686					0.0294	0.049
21								0.0098		0.1667	0.1667	0.0392	0.0392					0.0098	0.1373
21.1			0.0098																0.0196
22			0.0098	0.0294				0.0196		0.1078	0.049	0.049							0.098
22.1			0.049
23				0.0784						0.0294	0.0098	0.0882							0.1078
23.1			0.0686
24				0.3431						0.0098		0.2745							0.0686
24.1			0.0882
25				0.1765								0.2549							0.098
25.1			0.2157	0.0098
26				0.2255								0.1765							0.0392
26.1			0.1275
27				0.098								0.0686		0.0098					0.0392
27.1			0.1275
28				0.0196								0.0392		0.0196					0.0294
28.1			0.049
28.2														0.0588
29				0.0196										0.049					0.0588
29.1			0.0294
29.2														0.0588
30					0.0098							0.0098		0.1373		0.0294			0.0294
30.2														0.0294
31														0.1373		0.1275			0.0196
31.1			0.0098
31.2														0.0882
32					0.0588									0.1863		0.1667			0.0196
32.1			0.0098
32.2														0.0392
33					0.0392									0.0686		0.2647			0.0098
33.2														0.0196
34					0.0392									0.0882		0.2353			0.0196
35					0.1373									0.0098		0.1176
36					0.2843											0.049
36.3					0.0098
37					0.2255											0.0098
38					0.1176
38.3					0.0196
39					0.0392
40					0.0098
40.3					0.0098
