# Supplementary material for: Forensic characterization and genetic polymorphisms of 19 X-chromosomal STRs in 1344 Han Chinese individuals and comprehensive population relationship analyses among 20 Chinese groups
Source: PLoS One. 2018 Sep 20;13(9):e0204286. doi: 10.1371/journal.pone.0204286 (PMC6147642; doi:10.1371/journal.pone.0204286)
Supplement: S11 Table — (XLSX) [file pone.0204286.s011.xlsx]

## Sheet: Sheet1
S11 Table. Allelic frequencies of 19 X-STRs in Guizhou pooled Han population (n = 206).
Allele	DXS8378	DXS7423	DXS10148	DXS10159	DXS10134	DXS7424	DXS10164	DXS10162	DXS7132	DXS10079	DXS6789	DXS101	DXS10103	DXS10101	HPRTB	DXS6809	DXS10075	DXS10074	DXS10135
7							0.0032
8							0.0484
9	0.0258						0.0065
10	0.5613						0.5484								0.0065
11	0.271					0.0065	0.2613		0.0065						0.071
12	0.1355					0.0129	0.0935		0.0839						0.2548
12.3															0.0032
13	0.0065	0.0097				0.0452	0.0258		0.2581						0.4355
14		0.2935				0.1484	0.0097		0.271		0.0065				0.1774			0.0258
15		0.6548				0.3484	0.0032	0.0032	0.2742	0.0032	0.1097		0.029		0.0484		0.0097	0.071
15.2						0.0032
15.3																		0.0032
16		0.0419				0.3323		0.0419	0.071	0.0161	0.329		0.3323		0.0032		0.2065	0.2645
16.1																		0.0032
16.2																	0.0226
17						0.071		0.1968	0.0323	0.0484	0.0581		0.1419				0.3968	0.2903	0.0097
17.2								0.0032									0.029
17.3								0.0032
18			0.1355			0.029		0.3194		0.1032			0.1613				0.2871	0.2129	0.0323
18.2																	0.0032
19			0.0258			0.0032		0.2516	0.0032	0.2613	0.0355	0.0032	0.2258				0.0419	0.0968	0.1129
19.3																		0.0032
20			0.029					0.1484		0.2323	0.229		0.0839				0.0032	0.0258	0.0548
21								0.0258		0.2032	0.171	0.0387	0.0258					0.0032	0.1387
21.1			0.0129																0.0065
22			0.0032	0.0226				0.0065		0.1	0.0516	0.0581							0.1258
22.1			0.0581
23				0.1						0.0258	0.0097	0.0968							0.1032
23.1			0.0839
23.2				0.0032
24				0.3129						0.0065		0.2839							0.0742
24.1			0.1065
25				0.2258								0.2							0.0677
25.1			0.1581	0.0032
26				0.1645								0.1774							0.0387
26.1			0.1677
27				0.1065								0.0839		0.0161					0.0516
27.1			0.1
27.2			0.0032											0.0032
28				0.0484								0.0355		0.0161		0.0032			0.0419
28.1			0.0387
28.2														0.029
29				0.0129								0.0065		0.0387		0.0129			0.0419
29.1			0.0452
29.2														0.0645
29.3														0.0032
30					0.0032							0.0097		0.1226		0.0226			0.0387
30.1			0.0194
30.2														0.0548
30.3														0.0032
31												0.0065		0.1548		0.1452			0.0226
31.1			0.0065
31.2														0.0806
32					0.0323									0.1806		0.171			0.0194
32.1			0.0065
32.2														0.071
33					0.0387									0.0839		0.2903			0.0032
33.2														0.0194
34					0.0903									0.0516		0.1935			0.0097
34.2														0.0032
35					0.1613									0.0032		0.0968			0.0032
35.2					0.0032
36					0.2161											0.0516
36.3					0.0065
37					0.2097											0.0129
37.3					0.0194
38					0.1484														0.0032
38.3					0.0097
39					0.0387
40					0.0129
40.3					0.0065
41.3					0.0032
