# Supplementary material for: Forensic characterization and genetic polymorphisms of 19 X-chromosomal STRs in 1344 Han Chinese individuals and comprehensive population relationship analyses among 20 Chinese groups
Source: PLoS One. 2018 Sep 20;13(9):e0204286. doi: 10.1371/journal.pone.0204286 (PMC6147642; doi:10.1371/journal.pone.0204286)
Supplement: S12 Table — (XLSX) [file pone.0204286.s012.xlsx]

## Sheet: Sheet1
S12 Table. Forensic parameters of 19 X-STRs in Guizhou Han females, males and pooled population.
Forensic Parameters	DXS8378	DXS7423	DXS10148	DXS10159	DXS10134	DXS7424	DXS10164	DXS10162	DXS7132	DXS10079	DXS6789	DXS101	DXS10103	DXS10101	HPRTB	DXS6809	DXS10075	DXS10074	DXS10135
HD_GD_GH	0.585081	0.475967	0.891423	0.805537	0.855472	0.731177	0.612783	0.762234	0.774893	0.822308	0.798906	0.833804	0.789527	0.898315	0.70745	0.817351	0.696829	0.78051	0.919396
PIC_GH	0.514792	0.402184	0.87674	0.774773	0.833836	0.683166	0.554384	0.720774	0.734601	0.793805	0.766936	0.809845	0.755196	0.884858	0.658266	0.789447	0.641687	0.742546	0.908811
PD_Male_GH	0.582268	0.473679	0.887137	0.801664	0.851359	0.727662	0.609837	0.758569	0.771167	0.818355	0.795065	0.829795	0.785731	0.893997	0.704049	0.813422	0.693479	0.776757	0.914975
PD_Female_GH	0.758024	0.651491	0.976865	0.933772	0.960383	0.881336	0.79232	0.903916	0.91107	0.942455	0.929873	0.95108	0.923553	0.979625	0.86663	0.941214	0.854253	0.915951	0.986606
MEC_Kruger_GH	0.314169	0.225256	0.772885	0.615102	0.70215	0.49519	0.363186	0.538753	0.556073	0.640791	0.604941	0.668587	0.586694	0.787205	0.465634	0.636395	0.444736	0.568142	0.828605
MEC_Kishida_GH	0.514792	0.402184	0.876521	0.774773	0.833836	0.683166	0.554384	0.720891	0.734601	0.793805	0.766936	0.809958	0.755196	0.884749	0.658266	0.789333	0.641687	0.742313	0.908918
MEC_Desmarais_GH	0.514792	0.402184	0.87674	0.774773	0.833836	0.683166	0.554384	0.720774	0.734601	0.793805	0.766936	0.809845	0.755196	0.884858	0.658266	0.789447	0.641687	0.742546	0.908811
MEC_Desmarais_duo_GH	0.368348	0.26759	0.789774	0.650841	0.728289	0.543106	0.407805	0.584793	0.601446	0.674852	0.641383	0.696554	0.626236	0.802101	0.51447	0.669458	0.497194	0.611166	0.838937
HD_GD_GH	0.615067	0.504909	0.894775	0.790551	0.834993	0.758653	0.639712	0.796921	0.775797	0.791719	0.777915	0.818492	0.784316	0.903506	0.717505	0.821384	0.754643	0.806654	0.925659
PIC_GH	0.557512	0.415916	0.875942	0.75317	0.806495	0.716693	0.592286	0.756534	0.731433	0.755559	0.739363	0.785508	0.744216	0.885641	0.666838	0.787695	0.705001	0.769898	0.910612
PD_Male_GH	0.609037	0.499959	0.886002	0.782801	0.826807	0.751215	0.633441	0.789108	0.768191	0.783957	0.770288	0.810468	0.776627	0.894648	0.710471	0.813332	0.747244	0.798745	0.916584
PD_Female_GH	0.795623	0.665916	0.976944	0.923194	0.949693	0.903584	0.82448	0.92295	0.909507	0.924927	0.916308	0.939118	0.917694	0.979894	0.87254	0.939519	0.893872	0.930649	0.98707
MEC_Kruger_GH	0.364107	0.231863	0.772841	0.58681	0.66469	0.542642	0.405791	0.584982	0.55226	0.590768	0.5687	0.631472	0.571399	0.788543	0.477676	0.63125	0.518098	0.606785	0.831473
MEC_Kishida_GH	0.557392	0.415916	0.875832	0.753054	0.806382	0.716693	0.592168	0.756534	0.731316	0.755443	0.739363	0.785394	0.744216	0.885531	0.666838	0.787695	0.704883	0.769782	0.910397
MEC_Desmarais_GH	0.557512	0.415916	0.875942	0.75317	0.806495	0.716693	0.592286	0.756534	0.731433	0.755559	0.739363	0.785508	0.744216	0.885641	0.666838	0.787695	0.705001	0.769898	0.910612
MEC_Desmarais_duo_GH	0.409237	0.280916	0.788947	0.62442	0.692669	0.581781	0.44425	0.627623	0.59769	0.627217	0.607376	0.664928	0.612743	0.803261	0.524238	0.666713	0.567219	0.644817	0.841819
HD_GD_GH	0.59435	0.484809	0.893952	0.802253	0.851087	0.740406	0.621076	0.773931	0.774079	0.815128	0.793167	0.827869	0.786429	0.899605	0.708786	0.817711	0.716571	0.787195	0.920055
PIC_GH	0.531315	0.407471	0.881253	0.772683	0.83069	0.696825	0.569157	0.735595	0.734967	0.78684	0.762249	0.803882	0.753115	0.88805	0.661565	0.790774	0.666018	0.752448	0.911189
PD_Male_GH	0.592433	0.483245	0.891069	0.799665	0.848342	0.738017	0.619072	0.771434	0.771582	0.812499	0.790608	0.825198	0.783892	0.896703	0.7065	0.815073	0.714259	0.784656	0.917087
PD_Female_GH	0.772771	0.65719	0.978318	0.932884	0.959348	0.890173	0.804979	0.911918	0.91121	0.939185	0.927796	0.948128	0.92252	0.980677	0.868922	0.941503	0.870111	0.921419	0.987227
MEC_Kruger_GH	0.333945	0.227831	0.780847	0.612517	0.698564	0.513734	0.379502	0.557377	0.556585	0.630955	0.59911	0.659253	0.58393	0.792609	0.470195	0.637374	0.472089	0.582123	0.832576
MEC_Kishida_GH	0.531436	0.40735	0.881472	0.772683	0.830802	0.696943	0.569157	0.735595	0.735201	0.78684	0.762365	0.804109	0.753115	0.887723	0.661565	0.790774	0.666018	0.752332	0.911081
MEC_Desmarais_GH	0.531315	0.407471	0.881253	0.772683	0.83069	0.696825	0.569157	0.735595	0.734967	0.78684	0.762249	0.803882	0.753115	0.88805	0.661565	0.790774	0.666018	0.752448	0.911189
MEC_Desmarais_duo_GH	0.384116	0.272601	0.79649	0.648264	0.724358	0.558763	0.421862	0.60236	0.601858	0.665998	0.635536	0.688659	0.623676	0.806989	0.518193	0.670978	0.523575	0.62323	0.842711
