# Supplementary material for: Forensic characterization and genetic polymorphisms of 19 X-chromosomal STRs in 1344 Han Chinese individuals and comprehensive population relationship analyses among 20 Chinese groups
Source: PLoS One. 2018 Sep 20;13(9):e0204286. doi: 10.1371/journal.pone.0204286 (PMC6147642; doi:10.1371/journal.pone.0204286)
Supplement: S13 Table — (XLSX) [file pone.0204286.s013.xlsx]

## Sheet: Sheet1
S13 Table. The Fst and corresponding p values between males and females in Meta-Han Chinese population.
Loci	Meta-Han
	pairwise Fst	p values
DXS101	-0.00025	0.50658+-0.0049
DXS6789	0.00052	0.24097+-0.0045
DXS6809	0.00092	0.15167+-0.0033
DXS7132	-0.00062	0.64192+-0.0052
DXS7423	-0.00125	0.78101+-0.0044
DXS7424	0.00047	0.24582+-0.0043
DXS8378	-0.00125	0.86942+-0.0033
DXS10074	0.00073	0.20186+-0.0038
DXS10075	0.00312	0.02881+-0.0017
DXS10079	-0.00073	0.74181+-0.0043
DXS10101	-0.00096	0.95525+-0.0019
DXS10103	-0.00132	0.97565+-0.0016
DXS10134	-0.00068	0.77913+-0.0039
DXS10135	-0.00061	0.84873+-0.0034
DXS10148	-0.00052	0.75012+-0.0041
DXS10159	-0.00056	0.64202+-0.0045
DXS10162	-0.00103	0.85902+-0.0034
DXS10164	-0.00076	0.65449+-0.0044
HPRTB	-0.00121	0.90338+-0.0026
Number of permutations: 10000. Significance level: 0.05.
