# Supplementary material for: Forensic characterization and genetic polymorphisms of 19 X-chromosomal STRs in 1344 Han Chinese individuals and comprehensive population relationship analyses among 20 Chinese groups
Source: PLoS One. 2018 Sep 20;13(9):e0204286. doi: 10.1371/journal.pone.0204286 (PMC6147642; doi:10.1371/journal.pone.0204286)
Supplement: S14 Table — (XLSX) [file pone.0204286.s014.xlsx]

## Sheet: Sheet1
S14 Table. Allelic frequencies of the 19 X-STR loci in Meta-Han Chinese females (n = 525).
Allele	DXS8378	DXS7423	DXS10148	DXS10159	DXS10134	DXS7424	DXS10164	DXS10162	DXS7132	DXS10079	DXS6789	DXS101	DXS10103	DXS10101	HPRTB	DXS6809	DXS10075	DXS10074	DXS10135
7							0.0029
8							0.0467											0.0019
9	0.021					0.001	0.0152		0.001						0.0029			0.001
10	0.5286					0.001	0.5848								0.001			0.001
11	0.2914					0.0057	0.2314		0.0067						0.0619
12	0.14					0.0086	0.0914		0.0819						0.2486
12.3															0.0019
13	0.019	0.0067				0.059	0.0181	0.001	0.2171						0.44		0.001	0.0019
14		0.3057				0.1248	0.0086		0.3419	0.001	0.0076		0.001		0.179		0.001	0.0124
14.2																	0.0019
15		0.6381				0.2981	0.001	0.0038	0.2552	0.0057	0.1286		0.0229		0.0543		0.0086	0.0686
15.3																		0.001
16		0.0476				0.4		0.0448	0.0733	0.0143	0.2857		0.3162		0.0086		0.179	0.24	0.0038
16.2																	0.0229
17		0.001	0.0019			0.0762		0.1771	0.021	0.0505	0.0562		0.1114		0.0019		0.4552	0.3086	0.0095
17.2								0.001									0.0257
18		0.001	0.1381			0.0219		0.3343	0.001	0.12	0.0067	0.0019	0.1686				0.2657	0.239	0.0429
18.1								0.001
18.2								0.001					0.001				0.0067
19			0.0267			0.0038		0.279	0.001	0.2238	0.0305	0.0019	0.2905				0.0286	0.0952	0.0914
19.1			0.001
19.2													0.001				0.001
20			0.0181					0.1219		0.2762	0.2495		0.079				0.0029	0.0248	0.1029
20.1			0.0019
21			0.0048	0.0029				0.0333		0.1933	0.1619	0.0152	0.0086					0.0048	0.1448
21.1			0.0057							0.001									0.0067
22			0.0019	0.0105				0.0019		0.0876	0.059	0.0448							0.119
22.1			0.0571																0.001
23				0.0686						0.0229	0.0124	0.1143							0.0933
23.1			0.0905
23.2				0.0019
24				0.2905						0.0029	0.0019	0.2743							0.079
24.1			0.1124	0.001
25				0.26						0.001		0.2152							0.0552
25.1			0.1105
26			0.0038	0.2								0.1876		0.001					0.0381
26.1			0.1314
27				0.1048								0.0857		0.0152					0.0448
27.1			0.1124
27.2			0.0029											0.0029
28				0.0505								0.0381		0.0171		0.0019			0.041
28.1			0.0752
28.2			0.0029											0.0305
29				0.0086	0.001							0.0095		0.0295		0.0067			0.0238
29.1			0.0486
29.2			0.001											0.0505
29.3														0.001					0.0038
30				0.001	0.0029							0.0057		0.0914		0.021			0.0295
30.1			0.0362
30.2			0.001											0.0895
30.3														0.0019					0.0048
31					0.0038							0.0038		0.1771		0.1514			0.0238
31.1			0.0067		0.001
31.2														0.1248
31.3																			0.0038
32					0.0238							0.0019		0.161		0.16			0.0152
32.1			0.0048
32.2			0.0019		0.001									0.0619
32.3																			0.0019
33					0.0343									0.0895		0.2848			0.0057
33.1			0.001
33.2														0.019
34					0.1086									0.0276		0.2114			0.0038
34.2														0.0029
35					0.1895									0.0038		0.0971			0.0076
35.2					0.0029														0.001
35.3					0.0029
36					0.2133									0.001		0.0543
36.3					0.001
37					0.1895									0.001		0.0114			0.001
37.3					0.0248
38					0.1229														0.001
38.3					0.0105
39					0.0457
39.3					0.0038
40					0.0105
40.3					0.0029
41.3					0.001
42					0.001
42.3					0.0019
