# Supplementary material for: Forensic characterization and genetic polymorphisms of 19 X-chromosomal STRs in 1344 Han Chinese individuals and comprehensive population relationship analyses among 20 Chinese groups
Source: PLoS One. 2018 Sep 20;13(9):e0204286. doi: 10.1371/journal.pone.0204286 (PMC6147642; doi:10.1371/journal.pone.0204286)
Supplement: S15 Table — (XLSX) [file pone.0204286.s015.xlsx]

## Sheet: Sheet1
S15 Table. Allelic frequencies of the 19 X-STR loci in Meta-Han Chinese males (n = 819).
Allele	DXS8378	DXS7423	DXS10148	DXS10159	DXS10134	DXS7424	DXS10164	DXS10162	DXS7132	DXS10079	DXS6789	DXS101	DXS10103	DXS10101	HPRTB	DXS6809	DXS10075	DXS10074	DXS10135
7							0.0012
8							0.0379
9	0.0183					0.0073	0.0256
10	0.5263					0.0012	0.6007								0.0012
11	0.3053					0.0122	0.2112		0.0085						0.0745
12	0.1282					0.011	0.0855		0.083	0.0012					0.2552			0.0012
12.3															0.0012
13	0.0208	0.0012				0.0488	0.0244	0.0037	0.1905						0.4261			0.0012
14	0.0012	0.315				0.1111	0.0122		0.3492		0.0061		0.0049		0.1856			0.011
15		0.6264				0.3407	0.0012	0.0061	0.2796	0.0012	0.149		0.0159		0.0537		0.0183	0.0562
15.2						0.0012
15.3									0.0012									0.0024
16		0.0537				0.3724		0.0403	0.0708	0.0098	0.3236		0.3284		0.0024		0.2381	0.199	0.0037
16.1																		0.0012
16.2								0.0012									0.0269
17		0.0037	0.0012			0.0684		0.1575	0.0159	0.0647	0.0366		0.1099				0.3993	0.3162	0.0073
17.2								0.0037									0.033
17.3								0.0024
18			0.1233			0.0232		0.3492	0.0012	0.1306	0.0012	0.0012	0.1746				0.254	0.2772	0.022
18.3																		0.0012
19			0.0403			0.0024		0.2686		0.2271	0.0293	0.0024	0.2857				0.0269	0.1026	0.0904
19.1			0.0012
19.2																	0.0012
19.3								0.0012										0.0012
20			0.0159					0.1294		0.2955	0.2186	0.0012	0.0696				0.0024	0.0269	0.0916
20.1			0.0049
21			0.0024	0.0012				0.0293		0.1709	0.1648	0.0134	0.0098					0.0012	0.1306
21.1			0.0134																0.0037
22			0.0037	0.0159				0.0061		0.0781	0.0586	0.0415	0.0012					0.0012	0.1123
22.1			0.0562																0.0012
23				0.0647				0.0012		0.0171	0.0073	0.105							0.1062
23.1			0.0952
24				0.2625						0.0024	0.0049	0.3004							0.083
24.1			0.1209
25				0.2747						0.0012		0.2442							0.0611
25.1			0.138	0.0012
25.2				0.0012
26			0.0024	0.2186								0.1685		0.0012					0.0501
26.1			0.1258
26.2														0.0012
27				0.1123								0.0769		0.0171					0.0574
27.1			0.1148
27.2														0.0024
28				0.0427								0.0293		0.0171					0.0379
28.1			0.072
28.2			0.0012											0.0256
28.3			0.0012
29				0.0049								0.0085		0.0232		0.0061			0.033
29.1			0.0366
29.2														0.0586
29.3														0.0012
30					0.0024							0.0061		0.0989		0.022			0.0403
30.1			0.022
30.2														0.0672
30.3																			0.0012
31					0.011									0.1783		0.1416			0.0256
31.1			0.0037											0.0012
31.2														0.1136
31.3																			0.0012
32					0.0317							0.0012		0.1673		0.16			0.011
32.1			0.0024
32.2					0.0012									0.0672
33					0.0501									0.0842		0.2454			0.0073
33.1			0.0012
33.2														0.0281
34					0.0806									0.0354		0.2552			0.0098
34.1					0.0012											0.0012
34.2					0.0012									0.0024
35					0.1783									0.0061		0.1123			0.0037
35.1					0.0012
35.2					0.0012									0.0012
35.3					0.0012
36					0.2027									0.0012		0.0415			0.0012
36.2																			0.0012
36.3					0.0061
37					0.1917											0.0098			0.0037
37.3					0.0171
38					0.1282											0.0037			0.0012
38.3					0.0098
39					0.0525											0.0012			0.0012
39.3					0.0073
40					0.0122
40.3					0.0024
41					0.0012
41.3					0.0037
42.3					0.0024
43.3					0.0012
