# Supplementary material for: Forensic characterization and genetic polymorphisms of 19 X-chromosomal STRs in 1344 Han Chinese individuals and comprehensive population relationship analyses among 20 Chinese groups
Source: PLoS One. 2018 Sep 20;13(9):e0204286. doi: 10.1371/journal.pone.0204286 (PMC6147642; doi:10.1371/journal.pone.0204286)
Supplement: S16 Table — (XLSX) [file pone.0204286.s016.xlsx]

## Sheet: Sheet1
S16 Table. Allelic frequencies of the 19 X-STR loci in pooled Meta-Han Chinese population (n = 1344).
Allele	DXS8378	DXS7423	DXS10148	DXS10159	DXS10134	DXS7424	DXS10164	DXS10162	DXS7132	DXS10079	DXS6789	DXS101	DXS10103	DXS10101	HPRTB	DXS6809	DXS10075	DXS10074	DXS10135
7							0.0021
8							0.0428											0.0011
9	0.0198					0.0037	0.0198		0.0005						0.0016			0.0005
10	0.5276					0.0011	0.5918								0.0011			0.0005
11	0.2975					0.0086	0.2226		0.0075						0.0674
12	0.1348					0.0096	0.0888		0.0824	0.0005					0.2515			0.0005
12.3															0.0016
13	0.0198	0.0043				0.0546	0.0209	0.0021	0.2055						0.4339		0.0005	0.0016
14	0.0005	0.3098				0.1188	0.0102		0.3451	0.0005	0.007		0.0027		0.1819		0.0005	0.0118
14.2																	0.0011
15		0.633				0.3167	0.0011	0.0048	0.2659	0.0037	0.1375		0.0198		0.054		0.0128	0.0631
15.2						0.0005
15.3									0.0005									0.0016
16		0.0503				0.3879		0.0428	0.0722	0.0123	0.3023		0.3216		0.0059		0.2049	0.222	0.0037
16.1																		0.0005
16.2								0.0005									0.0246
17		0.0021	0.0016			0.0728		0.1685	0.0187	0.0567	0.0476		0.1108		0.0011		0.4307	0.3119	0.0086
17.2								0.0021									0.0289
17.3								0.0011
18		0.0005	0.1316			0.0225		0.3408	0.0011	0.1247	0.0043	0.0016	0.1712				0.2606	0.2558	0.0337
18.1								0.0005
18.2								0.0005					0.0005				0.0037
18.3																		0.0005
19			0.0326			0.0032		0.2745	0.0005	0.2253	0.03	0.0021	0.2884				0.0278	0.0984	0.091
19.1			0.0011
19.2													0.0005				0.0011
19.3								0.0005										0.0005
20			0.0171					0.1252		0.2846	0.236	0.0005	0.0749				0.0027	0.0257	0.0979
20.1			0.0032
21			0.0037	0.0021				0.0316		0.1835	0.1632	0.0144	0.0091					0.0032	0.1386
21.1			0.0091							0.0005									0.0054
22			0.0027	0.0128				0.0037		0.0835	0.0589	0.0433	0.0005					0.0005	0.1161
22.1			0.0567																0.0011
23				0.0669				0.0005		0.0203	0.0102	0.1102							0.099
23.1			0.0926
23.2				0.0011
24				0.2782						0.0027	0.0032	0.2857							0.0808
24.1			0.1161	0.0005
25				0.2665						0.0011		0.2279							0.0578
25.1			0.1225	0.0005
25.2				0.0005
26			0.0032	0.2081								0.1792		0.0011					0.0433
26.1			0.1289
26.2														0.0005
27				0.1081								0.0819		0.0161					0.0503
27.1			0.1134
27.2			0.0016											0.0027
28				0.0471								0.0342		0.0171		0.0011			0.0396
28.1			0.0738
28.2			0.0021											0.0284
28.3			0.0005
29				0.007	0.0005							0.0091		0.0268		0.0064			0.0278
29.1			0.0433
29.2			0.0005											0.054
29.3														0.0011					0.0021
30				0.0005	0.0027							0.0059		0.0947		0.0214			0.0342
30.1			0.03
30.2			0.0005											0.0797
30.3														0.0011					0.0032
31					0.007							0.0021		0.1776		0.1471			0.0246
31.1			0.0054		0.0005									0.0005
31.2														0.1199
31.3																			0.0027
32					0.0273							0.0016		0.1637		0.16			0.0134
32.1			0.0037
32.2			0.0011		0.0011									0.0642
32.3																			0.0011
33					0.0412									0.0872		0.2675			0.0064
33.1			0.0011
33.2														0.023
34					0.0963									0.031		0.2306			0.0064
34.1					0.0005											0.0005
34.2					0.0005									0.0027
35					0.1846									0.0048		0.1038			0.0059
35.1					0.0005
35.2					0.0021									0.0005					0.0005
35.3					0.0021
36					0.2087									0.0011		0.0487			0.0005
36.2																			0.0005
36.3					0.0032
37					0.1905									0.0005		0.0107			0.0021
37.3					0.0214
38					0.1252											0.0016			0.0011
38.3					0.0102
39					0.0487											0.0005			0.0005
39.3					0.0054
40					0.0112
40.3					0.0027
41					0.0005
41.3					0.0021
42					0.0005
42.3					0.0021
43.3					0.0005
