# Supplementary material for: Forensic characterization and genetic polymorphisms of 19 X-chromosomal STRs in 1344 Han Chinese individuals and comprehensive population relationship analyses among 20 Chinese groups
Source: PLoS One. 2018 Sep 20;13(9):e0204286. doi: 10.1371/journal.pone.0204286 (PMC6147642; doi:10.1371/journal.pone.0204286)
Supplement: S17 Table — (XLSX) [file pone.0204286.s017.xlsx]

## Sheet: Sheet1
S17 Table. Forensic parameters of the 19 X-STR loci in Meta-Han Chinese females, males and pooled population.
Forensic Parameters	DXS8378	DXS7423	DXS10148	DXS10159	DXS10134	DXS7424	DXS10164	DXS10162	DXS7132	DXS10079	DXS6789	DXS101	DXS10103	DXS10101	HPRTB	DXS6809	DXS10075	DXS10074	DXS10135
HD_GD_MH	0.615853	0.497537	0.905055	0.790325	0.851856	0.726363	0.593852	0.761766	0.758998	0.811638	0.806314	0.819789	0.768681	0.893749	0.706359	0.813455	0.690399	0.776213	0.919284
PIC_MH	0.552915	0.418645	0.896262	0.758733	0.83388	0.684201	0.54777	0.723697	0.720046	0.785091	0.779255	0.795525	0.732221	0.883547	0.661416	0.787447	0.641715	0.740817	0.912711
PD_Male_MH	0.615266	0.497063	0.904193	0.789572	0.851045	0.725671	0.593286	0.761041	0.758276	0.810865	0.805546	0.819008	0.767949	0.892898	0.705686	0.812681	0.689741	0.775474	0.918409
PD_Female_MH	0.789629	0.668636	0.98289	0.924881	0.960648	0.883273	0.789067	0.905555	0.90334	0.938454	0.935896	0.943759	0.910424	0.979178	0.869109	0.939678	0.855713	0.914931	0.987646
MEC_Kruger_MH	0.352981	0.235794	0.806189	0.591359	0.703904	0.500338	0.361921	0.5436	0.538397	0.628902	0.621714	0.645042	0.555044	0.785134	0.470941	0.63178	0.448947	0.565887	0.835634
MEC_Kishida_MH	0.552915	0.418767	0.896696	0.759081	0.834442	0.684319	0.547889	0.723815	0.720164	0.78532	0.779255	0.795411	0.732455	0.883656	0.661535	0.787447	0.641954	0.74105	0.912819
MEC_Desmarais_MH	0.552915	0.418645	0.896262	0.758733	0.83388	0.684201	0.54777	0.723697	0.720046	0.785091	0.779255	0.795525	0.732221	0.883547	0.661416	0.787447	0.641715	0.740817	0.912711
MEC_Desmarais_duo_MH	0.405737	0.282619	0.819018	0.63084	0.728709	0.544436	0.399835	0.588652	0.584323	0.663777	0.656728	0.677496	0.598709	0.800121	0.518054	0.666562	0.497173	0.609016	0.845216
HD_GD_MH	0.613345	0.506117	0.901871	0.78991	0.861431	0.725855	0.585119	0.7627	0.752282	0.805141	0.793358	0.802896	0.76368	0.895193	0.71129	0.815029	0.717349	0.769971	0.921512
PIC_MH	0.548197	0.424782	0.892279	0.757308	0.845262	0.682213	0.543938	0.725988	0.711914	0.777287	0.763781	0.775344	0.725851	0.885047	0.664998	0.788538	0.668886	0.733275	0.914848
PD_Male_MH	0.612596	0.505499	0.90077	0.788946	0.860379	0.724969	0.584405	0.761768	0.751363	0.804158	0.792389	0.801916	0.762747	0.8941	0.710422	0.814034	0.716474	0.769031	0.920387
PD_Female_MH	0.785519	0.674752	0.981662	0.923818	0.965389	0.881602	0.786813	0.907465	0.89873	0.934775	0.928289	0.934191	0.906815	0.979732	0.870721	0.939921	0.872025	0.910897	0.988123
MEC_Kruger_MH	0.34863	0.239353	0.79864	0.58786	0.721874	0.498762	0.36162	0.548505	0.528444	0.61743	0.599855	0.616857	0.546505	0.787781	0.472469	0.632676	0.475237	0.556157	0.839017
MEC_Kishida_MH	0.548318	0.424782	0.89217	0.757192	0.845038	0.682095	0.543819	0.725871	0.711796	0.777057	0.763781	0.775114	0.725851	0.884938	0.664879	0.788538	0.669005	0.733158	0.914955
MEC_Desmarais_MH	0.548197	0.424782	0.892279	0.757308	0.845262	0.682213	0.543938	0.725988	0.711914	0.777287	0.763781	0.775344	0.725851	0.885047	0.664998	0.788538	0.668886	0.733275	0.914848
MEC_Desmarais_duo_MH	0.401551	0.288194	0.812859	0.628924	0.744742	0.542953	0.3957	0.591662	0.575011	0.653804	0.63717	0.651998	0.591224	0.802495	0.521789	0.667901	0.526578	0.600136	0.848424
HD_GD_MH	0.614505	0.50105	0.903658	0.790101	0.85596	0.726531	0.589882	0.761967	0.755967	0.80868	0.80099	0.812524	0.76613	0.894191	0.708269	0.814701	0.703522	0.773933	0.920167
PIC_MH	0.550966	0.421332	0.895066	0.758513	0.839339	0.684081	0.546291	0.724929	0.716852	0.78205	0.773324	0.787367	0.729489	0.884542	0.663132	0.788961	0.65546	0.738509	0.914099
PD_Male_MH	0.614177	0.500782	0.903174	0.789678	0.855502	0.726143	0.589566	0.761559	0.755562	0.808247	0.800561	0.812089	0.76572	0.893713	0.70789	0.814265	0.703145	0.773519	0.919674
PD_Female_MH	0.78793	0.671332	0.982517	0.9246	0.962957	0.882941	0.788268	0.906516	0.90154	0.937033	0.932987	0.939968	0.908882	0.979532	0.869913	0.940199	0.864192	0.913697	0.987973
MEC_Kruger_MH	0.351143	0.237292	0.803302	0.590071	0.712122	0.500436	0.362124	0.54569	0.534303	0.624252	0.613414	0.633353	0.551252	0.786864	0.471792	0.633364	0.461956	0.562388	0.837714
MEC_Kishida_MH	0.550966	0.421332	0.89474	0.758398	0.839115	0.684081	0.54641	0.724578	0.716734	0.781935	0.773554	0.787024	0.729489	0.884542	0.663132	0.788847	0.655341	0.738159	0.913992
MEC_Desmarais_MH	0.550966	0.421332	0.895066	0.758513	0.839339	0.684081	0.546291	0.724929	0.716852	0.78205	0.773324	0.787367	0.729489	0.884542	0.663132	0.788961	0.65546	0.738509	0.914099
MEC_Desmarais_duo_MH	0.404012	0.28506	0.817158	0.630496	0.736373	0.544654	0.398223	0.590241	0.580645	0.659875	0.64918	0.667102	0.595496	0.801672	0.51986	0.668458	0.511939	0.606281	0.847348
