# Supplementary material for: Forensic characterization and genetic polymorphisms of 19 X-chromosomal STRs in 1344 Han Chinese individuals and comprehensive population relationship analyses among 20 Chinese groups
Source: PLoS One. 2018 Sep 20;13(9):e0204286. doi: 10.1371/journal.pone.0204286 (PMC6147642; doi:10.1371/journal.pone.0204286)
Supplement: S18 Table — (XLSX) [file pone.0204286.s018.xlsx]

## Sheet: Sheet1
S18 Table. Haplotype and corresponding frequencies in Guizhou Han males (n = 102).
LG1-Haplotype	LG1-Count	LG1-Frequency	LG2-Haplotype	LG2-Count	LG2-Frequency	LG3-Haplotype	LG3-Count	LG3-Frequency	LG4-Haplotype	LG4-Count	LG4-Frequency	LG5-Haplotype	LG5-Count	LG5-Frequency	LG6-Haplotype	LG6-Count	LG6-Frequency	LG7-Haplotype	LG7-Count	LG7-Frequency
18 17 10	1	0.0098	22 18 12	1	0.0098	11 19 16 18	1	0.0098	30 15	1	0.0098	11 24	1	0.0098	15 13 33	1	0.0098	30 14	1	0.0098
18 19 11	2	0.0196	22 19 10	1	0.0098	12 18 17 17	1	0.0098	30 16	1	0.0098	11 25	1	0.0098	16 10 34	1	0.0098	32 14	3	0.0294
18 21 10	2	0.0196	22 19 13	1	0.0098	12 19 16 18	1	0.0098	30 19	1	0.0098	12 21	1	0.0098	16 11 32	2	0.0196	32 15	3	0.0294
18 21 11	1	0.0098	23 17 10	1	0.0098	12 20 14 16	1	0.0098	31 15	3	0.0294	12 26	1	0.0098	16 12 30	3	0.0294	33 14	2	0.0196
18 21 12	1	0.0098	23 17 11	2	0.0196	12 20 16 16	1	0.0098	31 16	2	0.0196	13 23	2	0.0196	16 12 31	1	0.0098	33 15	2	0.0196
18 23 10	1	0.0098	23 19 10	1	0.0098	12 20 18 16	1	0.0098	31 20	6	0.0588	13 24	1	0.0098	16 12 32	4	0.0392	34 14	1	0.0098
18 23 9	1	0.0098	23 19 11	2	0.0196	12 21 19 16	1	0.0098	31 21	2	0.0196	13 25	2	0.0196	16 12 34	2	0.0196	34 15	3	0.0294
18 31 12	1	0.0098	23 19 12	1	0.0098	12 22 16 18	1	0.0098	32 15	2	0.0196	14 21	1	0.0098	16 13 28	1	0.0098	35 14	4	0.0392
18 34 10	1	0.0098	23 22 11	1	0.0098	12 22 19 16	1	0.0098	32 16	9	0.0882	14 23	2	0.0196	16 13 29	1	0.0098	35 15	10	0.098
19 23 10	1	0.0098	24 17 10	4	0.0392	13 18 17 19	1	0.0098	32 20	2	0.0196	14 24	2	0.0196	16 13 30	2	0.0196	36 14	11	0.1078
19 25 10	1	0.0098	24 17 11	1	0.0098	13 18 19 17	1	0.0098	32 21	3	0.0294	14 25	3	0.0294	16 13 31	4	0.0392	36 15	18	0.1765
19 28 11	1	0.0098	24 17 12	1	0.0098	13 19 14 17	1	0.0098	32 22	1	0.0098	14 26	3	0.0294	16 13 32	5	0.049	36.3 14	1	0.0098
19 30 10	1	0.0098	24 17.2 10	1	0.0098	13 19 15 16	1	0.0098	33 14	1	0.0098	14 27	1	0.0098	16 13 34	1	0.0098	37 14	5	0.049
19 32 11	1	0.0098	24 17.3 10	1	0.0098	13 19 16 17	1	0.0098	33 15	3	0.0294	14 28	1	0.0098	16 14 31	2	0.0196	37 15	14	0.1373
20 19 10	1	0.0098	24 18 10	6	0.0588	13 19 16 18	1	0.0098	33 16	10	0.098	15 21	2	0.0196	16 14 32	1	0.0098	37 16	4	0.0392
20 21 10	1	0.0098	24 18 11	3	0.0294	13 19 17 19	1	0.0098	33 17	1	0.0098	15 22	2	0.0196	16 14 33	1	0.0098	38 14	2	0.0196
20 22 10	2	0.0196	24 18 9	1	0.0098	13 19 18 17	1	0.0098	33 20	4	0.0392	15 23	3	0.0294	16 14 34	2	0.0196	38 15	10	0.098
20 23 10	1	0.0098	24 19 10	7	0.0686	13 19 19 18	1	0.0098	33 21	7	0.0686	15 24	14	0.1373	16 15 34	1	0.0098	38.3 14	1	0.0098
21.1 19 10	1	0.0098	24 19 11	1	0.0098	13 20 16 17	1	0.0098	33 23	1	0.0098	15 25	8	0.0784	16 15 35	1	0.0098	38.3 15	1	0.0098
22 28 10	1	0.0098	24 19 13	1	0.0098	13 20 16 18	2	0.0196	34 15	4	0.0392	15 26	5	0.049	17 12 28.2	3	0.0294	39 13	1	0.0098
22.1 18 10	1	0.0098	24 19 8	1	0.0098	13 20 17 18	1	0.0098	34 16	9	0.0882	15 27	5	0.049	17 12 31	1	0.0098	39 14	2	0.0196
22.1 21 10	1	0.0098	24 20 10	3	0.0294	13 20 19 17	1	0.0098	34 17	1	0.0098	15.2 28	1	0.0098	17 12 33	1	0.0098	39 15	1	0.0098
22.1 24 11	1	0.0098	24 20 11	2	0.0196	13 20 20 17	1	0.0098	34 20	3	0.0294	16 22	2	0.0196	17 12 34	2	0.0196	40 15	1	0.0098
22.1 27 11	1	0.0098	24 20 8	1	0.0098	13 21 15 16	1	0.0098	34 21	3	0.0294	16 24	9	0.0882	17 12.3 30	1	0.0098	40.3 15	1	0.0098
22.1 28 12	1	0.0098	24 22 11	1	0.0098	13 21 16 16	1	0.0098	34 22	4	0.0392	16 25	8	0.0784	17 13 28.2	1	0.0098
23.1 22 11	1	0.0098	25 15 10	1	0.0098	13 21 17 17	1	0.0098	35 15	1	0.0098	16 26	6	0.0588	17 13 29	1	0.0098
23.1 23 10	2	0.0196	25 17 10	3	0.0294	13 21 18 16.2	1	0.0098	35 16	4	0.0392	16 27	1	0.0098	17 13 30	1	0.0098
23.1 24 12	1	0.0098	25 17 11	1	0.0098	13 22 16 16	1	0.0098	35 19	2	0.0196	16 28	1	0.0098	17 13 33	1	0.0098
23.1 29 10	1	0.0098	25 18 10	2	0.0196	13 22 16 18	1	0.0098	35 20	3	0.0294	16 30	1	0.0098	17 14 29	2	0.0196
23.1 29 11	1	0.0098	25 18 11	3	0.0294	13 22 17 16	1	0.0098	35 21	2	0.0196	17 23	2	0.0196	17 14 30	1	0.0098
23.1 34 10	1	0.0098	25 18 8	2	0.0196	13 22 17 17	2	0.0196	36 15	2	0.0196	17 25	3	0.0294	17 14 31	1	0.0098
24.1 19 10	1	0.0098	25 18 9	1	0.0098	13 23 17 18	1	0.0098	36 16	2	0.0196	17 26	2	0.0196	17 15 30	1	0.0098
24.1 19 11	1	0.0098	25 19 10	2	0.0196	14 16 17 16	1	0.0098	36 20	1	0.0098	17 28	1	0.0098	17 15 33	1	0.0098
24.1 21 11	1	0.0098	25 19 12	2	0.0196	14 17 19 18	1	0.0098	37 16	1	0.0098	18 22	1	0.0098	18 11 32	1	0.0098
24.1 23 10	3	0.0294	25 20 10	1	0.0098	14 18 17 16	2	0.0196				18 24	1	0.0098	18 12 28.2	1	0.0098
24.1 24 9	1	0.0098	25.1 18 12	1	0.0098	14 18 17 17	1	0.0098				18 25	1	0.0098	18 12 31	2	0.0196
24.1 25 11	1	0.0098	26 16 10	2	0.0196	14 19 15 18	2	0.0196				18 26	1	0.0098	18 12 32	1	0.0098
24.1 33 10	1	0.0098	26 17 10	2	0.0196	14 19 16 16	1	0.0098							18 12 33	1	0.0098
25.1 18 10	1	0.0098	26 17 11	1	0.0098	14 19 16 19	1	0.0098							18 13 28.2	1	0.0098
25.1 19 10	1	0.0098	26 17 12	1	0.0098	14 19 17 17	2	0.0196							18 13 29.2	2	0.0196
25.1 20 10	1	0.0098	26 17 13	1	0.0098	14 19 17 18	1	0.0098							18 13 30	1	0.0098
25.1 20 12	1	0.0098	26 17 14	1	0.0098	14 19 17 19	1	0.0098							18 13 31	1	0.0098
25.1 21 10	2	0.0196	26 18 10	2	0.0196	14 19 18 16	2	0.0196							18 13 31.2	1	0.0098
25.1 21 11	2	0.0196	26 18 11	1	0.0098	14 19 18 17	1	0.0098							18 13 32	1	0.0098
25.1 22 10	1	0.0098	26 18 8	1	0.0098	14 19 18 18	1	0.0098							18 13 33.2	2	0.0196
25.1 22 13	1	0.0098	26 19 10	5	0.049	14 19 19.3 18	1	0.0098							19 11 30	3	0.0294
25.1 23 11	1	0.0098	26 20 10	2	0.0196	14 20 16 17	2	0.0196							19 11 31	2	0.0196
25.1 24 10	1	0.0098	26 20 11	1	0.0098	14 20 17 16	1	0.0098							19 12 31.2	1	0.0098
25.1 25 10	1	0.0098	26 20 12	2	0.0196	14 20 17 18	1	0.0098							19 13 29.2	3	0.0294
25.1 25 11	1	0.0098	26 21 10	1	0.0098	14 20 18 16.2	1	0.0098							19 13 30.2	1	0.0098
25.1 25 9	1	0.0098	27 16 11	1	0.0098	14 21 16 18	1	0.0098							19 13 31.2	3	0.0294
25.1 26 10	1	0.0098	27 16 12	1	0.0098	14 21 17 16	1	0.0098							19 13 32	1	0.0098
25.1 26 11	1	0.0098	27 17 10	1	0.0098	14 21 18 16	1	0.0098							19 13 32.2	1	0.0098
25.1 26 9	1	0.0098	27 19 10	2	0.0196	14 21 18 18	1	0.0098							19 14 30	1	0.0098
25.1 27 10	1	0.0098	27 20 10	3	0.0294	14 21 21 18	1	0.0098							19 14 31.2	1	0.0098
25.1 29 10	1	0.0098	27 20 12	1	0.0098	14 22 16 17	1	0.0098							19 14 32	3	0.0294
25.1 31 10	1	0.0098	27 20 8	1	0.0098	14 22 17 18	2	0.0196							19 14 33	1	0.0098
25.1 32 10	1	0.0098	28 18 11	1	0.0098	14 23 16 18	1	0.0098							19 15 31.2	1	0.0098
26.1 19 10	2	0.0196	28 20 10	1	0.0098	15 17 15 16	1	0.0098							20 12 28	1	0.0098
26.1 20 10	1	0.0098	29 17 10	1	0.0098	15 17 19 18	1	0.0098							20 12 30.2	1	0.0098
26.1 21 10	1	0.0098	29 18 12	1	0.0098	15 18 18 18	1	0.0098							20 12 32.2	2	0.0196
26.1 21 11	1	0.0098				15 18 19 17	1	0.0098							20 13 27	1	0.0098
26.1 22 9	2	0.0196				15 19 16 17	3	0.0294							20 13 31.2	1	0.0098
26.1 23 12	1	0.0098				15 19 16 18	1	0.0098							20 13 32.2	1	0.0098
26.1 24 10	2	0.0196				15 19 16.1 17	1	0.0098							21 13 29	1	0.0098
26.1 25 10	1	0.0098				15 19 18 17	1	0.0098							21 13 29.2	1	0.0098
26.1 27 10	1	0.0098				15 19 19 16	1	0.0098							21 13 30.2	1	0.0098
26.1 29 12	1	0.0098				15 20 14 17	1	0.0098							21 13 31.2	1	0.0098
27.1 19 10	2	0.0196				15 20 17 17	1	0.0098
27.1 19 12	1	0.0098				15 20 18 16	2	0.0196
27.1 20 11	1	0.0098				15 20 18 16.2	1	0.0098
27.1 21.1 10	1	0.0098				15 20 19 19	1	0.0098
27.1 21.1 11	1	0.0098				15 21 17 16	1	0.0098
27.1 22 10	1	0.0098				15 21 17 16.2	1	0.0098
27.1 24 9	1	0.0098				15 21 18 17	2	0.0196
27.1 25 10	1	0.0098				15 21 18 19	1	0.0098
27.1 27 11	1	0.0098				15 22 16 16	1	0.0098
27.1 29 12	1	0.0098				15 23 18 17	1	0.0098
27.1 30 10	1	0.0098				15 24 17 17.2	1	0.0098
27.1 30 11	1	0.0098				16 18 17 18	1	0.0098
28.1 19 10	1	0.0098				16 19 16 17	1	0.0098
28.1 20 12	1	0.0098				16 19 17 17	1	0.0098
28.1 21 11	1	0.0098				16 19 18 18	1	0.0098
28.1 22 11	1	0.0098				16 19 19 17	1	0.0098
28.1 25 10	1	0.0098				16 19 20 15	1	0.0098
29.1 22 10	1	0.0098				16 19 20 17.2	1	0.0098
29.1 26 12	1	0.0098				16 21 18 17	1	0.0098
29.1 29 11	1	0.0098				17 19 15 15	1	0.0098
31.1 25 12	1	0.0098				17 20 19 17	1	0.0098
32.1 25 10	1	0.0098				17 21 18 17.2	1	0.0098
