# Supplementary material for: Forensic characterization and genetic polymorphisms of 19 X-chromosomal STRs in 1344 Han Chinese individuals and comprehensive population relationship analyses among 20 Chinese groups
Source: PLoS One. 2018 Sep 20;13(9):e0204286. doi: 10.1371/journal.pone.0204286 (PMC6147642; doi:10.1371/journal.pone.0204286)
Supplement: S19 Table — (XLSX) [file pone.0204286.s019.xlsx]

## Sheet: Sheet1
S19 Table. Forensic parameters in Guizhou Han males on the basis of haplotype diversity (n=102).
Forensic Parameters	LG1	LG2	LG3	LG4	LG5	LG6	LG7
N_Haplotypes/Alleles_GH	90	61	90	34	37	68	24
GD_HD_GH	0.997486	0.984489	0.997486	0.96063	0.953619	0.989921	0.917696
PIC_GH	0.987559	0.974253	0.987559	0.949094	0.941683	0.979842	0.902022
PD_Male_GH	0.987707	0.974838	0.987707	0.951212	0.944269	0.980216	0.908699
PD_Female_GH	0.999701	0.998782	0.999701	0.995502	0.994308	0.999234	0.984987
MEC_Kruger_GH	0.974894	0.949126	0.974894	0.901491	0.888543	0.95983	0.817816
MEC_Kishida_GH	0.987154	0.973843	0.987154	0.948676	0.941368	0.979434	0.901806
MEC_Desmarais_GH	0.987559	0.974253	0.987559	0.949094	0.941683	0.979842	0.902022
MEC_Desmarais_duo_GH	0.975589	0.950641	0.975589	0.905727	0.893401	0.960957	0.828973
