# Supplementary material for: Forensic characterization and genetic polymorphisms of 19 X-chromosomal STRs in 1344 Han Chinese individuals and comprehensive population relationship analyses among 20 Chinese groups
Source: PLoS One. 2018 Sep 20;13(9):e0204286. doi: 10.1371/journal.pone.0204286 (PMC6147642; doi:10.1371/journal.pone.0204286)
Supplement: S20 Table — (XLSX) [file pone.0204286.s020.xlsx]

## Sheet: Sheet1
S20 Table. Haplotypes and corresponding frequencies in Meta-Han Chinese males (n = 102).
LG1-Haplotype	LG1-Count	LG1-Frequency	LG2-Haplotype	LG2-Count	LG2-Frequency	LG3-Haplotype	LG3-Count	LG3-Frequency	LG4-Haplotype	LG4-Count	LG4-Frequency	LG5-Haplotype	LG5-Count	LG5-Frequency	LG6-Haplotype	LG6-Count	LG6-Frequency	LG7-Haplotype	LG7-Count	LG7-Frequency
17 25 11	1	0.0012	21 21 10	1	0.0012	11 17 18 16	1	0.0012	29 16	4	0.0049	10 25	1	0.0012	14 12 32	1	0.0012	30 14	2	0.0024
18 16 10	1	0.0012	22 16 10	1	0.0012	11 18 17 18	1	0.0012	29 17	1	0.0012	11 23	2	0.0024	14 12 33	1	0.0012	31 14	4	0.0049
18 17 10	1	0.0012	22 17 11	1	0.0012	11 19 15 18	1	0.0012	30 15	1	0.0012	11 24	2	0.0024	14 13 31	1	0.0012	31 15	5	0.0061
18 18 10	1	0.0012	22 17 12	1	0.0012	11 19 16 18	1	0.0012	30 16	8	0.0098	11 25	4	0.0049	14 13 32	1	0.0012	32 14	7	0.0085
18 18 12	2	0.0024	22 18 11	2	0.0024	11 20 16 18	1	0.0012	30 17	1	0.0012	11 26	2	0.0024	15 11 33	1	0.0012	32 15	18	0.022
18 19 10	3	0.0037	22 18 12	1	0.0012	11 20 18 17	1	0.0012	30 19	1	0.0012	12 21	1	0.0012	15 12 31	1	0.0012	32 16	1	0.0012
18 19 11	4	0.0049	22 18 13	1	0.0012	11 21 16 17.2	1	0.0012	30 20	4	0.0049	12 24	4	0.0049	15 12 33	2	0.0024	32.2 15	1	0.0012
18 20 10	5	0.0061	22 19 10	1	0.0012	12 15 16 19	1	0.0012	30 22	2	0.0024	12 25	1	0.0012	15 13 29	1	0.0012	33 14	20	0.0244
18 20 11	1	0.0012	22 19 12	3	0.0037	12 16 18 15	1	0.0012	30 23	1	0.0012	12 26	3	0.0037	15 13 31	1	0.0012	33 15	20	0.0244
18 20 12	1	0.0012	22 19 13	1	0.0012	12 17 17 16	1	0.0012	31 14	1	0.0012	13 22	3	0.0037	15 13 32	2	0.0024	33 16	1	0.0012
18 21 10	9	0.011	22 20 10	1	0.0012	12 17 18 16	1	0.0012	31 15	15	0.0183	13 23	4	0.0049	15 13 33	1	0.0012	34 14	19	0.0232
18 21 11	3	0.0037	23 15 11	1	0.0012	12 17 19 17	1	0.0012	31 16	33	0.0403	13 24	16	0.0195	15 13 34	1	0.0012	34 15	41	0.0501
18 21 12	1	0.0012	23 17 10	3	0.0037	12 18 16 16	1	0.0012	31 17	4	0.0049	13 25	11	0.0134	15 14 32	1	0.0012	34 16	5	0.0061
18 21 13	1	0.0012	23 17 11	2	0.0024	12 18 16 18	1	0.0012	31 18	1	0.0012	13 26	5	0.0061	15 14 33	1	0.0012	34 17	1	0.0012
18 22 10	5	0.0061	23 17 12	1	0.0012	12 18 17 16	1	0.0012	31 19	2	0.0024	13 28	1	0.0012	15 15 33	1	0.0012	34.1 14	1	0.0012
18 22 11	4	0.0049	23 18 10	6	0.0073	12 18 17 17	1	0.0012	31 20	31	0.0379	14 19	2	0.0024	16 10 34	1	0.0012	34.2 14	1	0.0012
18 22 9	1	0.0012	23 18 11	4	0.0049	12 18 17 19	1	0.0012	31 21	21	0.0256	14 21	2	0.0024	16 11 30	2	0.0024	35 14	43	0.0525
18 22.1 11	1	0.0012	23 18 12	1	0.0012	12 18 18 18	1	0.0012	31 22	6	0.0073	14 22	1	0.0012	16 11 30.2	1	0.0012	35 15	95	0.116
18 23 10	9	0.011	23 18 14	2	0.0024	12 18 19 16	1	0.0012	31 24	2	0.0024	14 23	13	0.0159	16 11 32	4	0.0049	35 16	8	0.0098
18 23 11	2	0.0024	23 19 10	10	0.0122	12 18 19 17	1	0.0012	32 15	16	0.0195	14 24	19	0.0232	16 11 34	1	0.0012	35.1 14	1	0.0012
18 23 13	1	0.0012	23 19 11	7	0.0085	12 18 20 17.2	1	0.0012	32 16	40	0.0488	14 25	25	0.0305	16 12 29	2	0.0024	35.2 15	1	0.0012
18 23 9	1	0.0012	23 19 12	1	0.0012	12 19 15 17	2	0.0024	32 17	4	0.0049	14 26	18	0.022	16 12 30	18	0.022	35.3 14	1	0.0012
18 24 10	5	0.0061	23 19.3 10	1	0.0012	12 19 16 18	2	0.0024	32 19	5	0.0061	14 27	6	0.0073	16 12 31	17	0.0208	36 14	54	0.0659
18 24 11	2	0.0024	23 20 10	7	0.0085	12 19 17 15	1	0.0012	32 20	33	0.0403	14 28	2	0.0024	16 12 31.2	1	0.0012	36 15	105	0.1282
18 24 12	1	0.0012	23 20 11	2	0.0024	12 19 17 16	1	0.0012	32 21	22	0.0269	14 29	1	0.0012	16 12 32	18	0.022	36 16	7	0.0085
18 24 13	1	0.0012	23 20 12	1	0.0012	12 19 17 17	1	0.0012	32 22	9	0.011	14 30	2	0.0024	16 12 33	6	0.0073	36.3 14	5	0.0061
18 25 10	3	0.0037	23 20 8	1	0.0012	12 19 18 16.2	1	0.0012	32 23	1	0.0012	15 20	1	0.0012	16 12 33.2	1	0.0012	37 14	41	0.0501
18 25 11	3	0.0037	23 21 10	1	0.0012	12 19 18 17	5	0.0061	32 24	1	0.0012	15 21	7	0.0085	16 12 34	5	0.0061	37 15	103	0.1258
18 26 10	4	0.0049	23 21 11	1	0.0012	12 19 19 17	2	0.0024	33 14	2	0.0024	15 22	9	0.011	16 13 28	3	0.0037	37 16	12	0.0147
18 26 11	1	0.0012	23 22 11	1	0.0012	12 20 14 16	1	0.0012	33 15	31	0.0379	15 23	28	0.0342	16 13 29	1	0.0012	37 17	1	0.0012
18 26 12	2	0.0024	24 13 10	1	0.0012	12 20 15 15	1	0.0012	33 16	55	0.0672	15 24	89	0.1087	16 13 29.2	2	0.0024	37.3 14	3	0.0037
18 27 10	3	0.0037	24 16 10	1	0.0012	12 20 16 16	1	0.0012	33 17	9	0.011	15 25	71	0.0867	16 13 30	12	0.0147	37.3 15	10	0.0122
18 28 10	3	0.0037	24 16 11	1	0.0012	12 20 16 17	2	0.0024	33 19	8	0.0098	15 26	43	0.0525	16 13 30.2	3	0.0037	37.3 17	1	0.0012
18 28 13	1	0.0012	24 17 10	30	0.0366	12 20 16 18	1	0.0012	33 20	43	0.0525	15 27	24	0.0293	16 13 31	50	0.0611	38 14	35	0.0427
18 29 10	1	0.0012	24 17 11	2	0.0024	12 20 17 17	2	0.0024	33 21	46	0.0562	15 28	4	0.0049	16 13 32	35	0.0427	38 15	61	0.0745
18 29 11	2	0.0024	24 17 12	2	0.0024	12 20 17 18	2	0.0024	33 22	4	0.0049	15 29	2	0.0024	16 13 33	11	0.0134	38 16	9	0.011
18 30 10	2	0.0024	24 17 8	1	0.0012	12 20 18 16	1	0.0012	33 23	3	0.0037	15 30	1	0.0012	16 13 34	3	0.0037	38.3 14	4	0.0049
18 30 11	1	0.0012	24 17 9	2	0.0024	12 20 18 17	2	0.0024	34 14	2	0.0024	15.2 28	1	0.0012	16 13 35	1	0.0012	38.3 15	4	0.0049
18 31 10	1	0.0012	24 17.2 10	1	0.0012	12 20 18 18	2	0.0024	34 15	33	0.0403	16 18	1	0.0012	16 13 36	1	0.0012	39 13	1	0.0012
18 31 11	1	0.0012	24 17.2 11	1	0.0012	12 20 19 17	1	0.0012	34 16	71	0.0867	16 21	1	0.0012	16 14 29	1	0.0012	39 14	12	0.0147
18 31 12	1	0.0012	24 17.3 10	2	0.0024	12 20 19 17.2	1	0.0012	34 17	6	0.0073	16 22	18	0.022	16 14 29.3	1	0.0012	39 15	30	0.0366
18 32 12	1	0.0012	24 18 10	49	0.0598	12 20 19 18	2	0.0024	34 19	4	0.0049	16 23	33	0.0403	16 14 30	6	0.0073	39.3 14	2	0.0024
18 33 10	1	0.0012	24 18 11	16	0.0195	12 20 19 19	1	0.0012	34 20	47	0.0574	16 24	92	0.1123	16 14 31	13	0.0159	39.3 15	3	0.0037
18 33 12	2	0.0024	24 18 12	4	0.0049	12 21 16 15	1	0.0012	34 21	24	0.0293	16 25	64	0.0781	16 14 31.2	1	0.0012	39.3 16	1	0.0012
18 34 10	1	0.0012	24 18 14	1	0.0012	12 21 16 17	2	0.0024	34 22	20	0.0244	16 26	55	0.0672	16 14 32	18	0.022	40 14	1	0.0012
18 34 11	1	0.0012	24 18 8	2	0.0024	12 21 17 16	2	0.0024	34 23	1	0.0012	16 27	25	0.0305	16 14 33	9	0.011	40 15	9	0.011
19 18 10	1	0.0012	24 18 9	1	0.0012	12 21 17 17	4	0.0049	34 24	1	0.0012	16 28	12	0.0147	16 14 34	5	0.0061	40.3 15	2	0.0024
19 19 10	1	0.0012	24 19 10	39	0.0476	12 21 17 18	1	0.0012	34.1 20	1	0.0012	16 29	3	0.0037	16 14 35	2	0.0024	41 14	1	0.0012
19 19 11	1	0.0012	24 19 11	10	0.0122	12 21 18 17	1	0.0012	35 15	13	0.0159	16 30	1	0.0012	16 15 29	1	0.0012	41.3 15	3	0.0037
19 20 10	1	0.0012	24 19 12	2	0.0024	12 21 19 16	1	0.0012	35 16	37	0.0452	17 22	1	0.0012	16 15 30	1	0.0012	42.3 15	2	0.0024
19 20 12	1	0.0012	24 19 13	2	0.0024	12 21 19 17	1	0.0012	35 17	3	0.0037	17 23	5	0.0061	16 15 31	5	0.0061	43.3 14	1	0.0012
19 21 11	2	0.0024	24 19 8	2	0.0024	12 21 19 18	1	0.0012	35 19	4	0.0049	17 24	16	0.0195	16 15 32	3	0.0037
19 21 12	1	0.0012	24 19 9	1	0.0012	12 22 16 18	1	0.0012	35 20	15	0.0183	17 25	13	0.0159	16 15 33	2	0.0024
19 22 10	3	0.0037	24 20 10	25	0.0305	12 22 18 16	2	0.0024	35 21	17	0.0208	17 26	9	0.011	16 15 34	1	0.0012
19 22 11	1	0.0012	24 20 11	6	0.0073	12 22 18 17	1	0.0012	35 22	3	0.0037	17 27	6	0.0073	16 15 35	1	0.0012
19 23 10	1	0.0012	24 20 12	1	0.0012	12 22 19 16	1	0.0012	36 15	10	0.0122	17 28	4	0.0049	17 11 29	1	0.0012
19 23 12	2	0.0024	24 20 8	2	0.0024	13 12 16 16	1	0.0012	36 16	11	0.0134	17 29	1	0.0012	17 11 30	2	0.0024
19 24 11	2	0.0024	24 21 10	4	0.0049	13 16 18 18	1	0.0012	36 17	2	0.0024	17 32	1	0.0012	17 11 31	1	0.0012
19 25 10	1	0.0012	24 21 11	3	0.0037	13 17 17 18	1	0.0012	36 20	4	0.0049	18 22	2	0.0024	17 11 32	1	0.0012
19 25 11	2	0.0024	24 22 11	1	0.0012	13 17 18 16	5	0.0061	36 21	5	0.0061	18 23	1	0.0012	17 12 26	1	0.0012
19 26 12	1	0.0012	25 13 10	2	0.0024	13 17 18 18	1	0.0012	36 22	2	0.0024	18 24	7	0.0085	17 12 28.2	4	0.0049
19 27 10	1	0.0012	25 15 10	1	0.0012	13 17 20 16	1	0.0012	37 15	3	0.0037	18 25	6	0.0073	17 12 29.2	1	0.0012
19 27 11	2	0.0024	25 16 10	11	0.0134	13 18 14 16	1	0.0012	37 16	3	0.0037	18 26	2	0.0024	17 12 30	1	0.0012
19 28 10	1	0.0012	25 16 11	1	0.0012	13 18 16 17	1	0.0012	37 22	2	0.0024	18 30	1	0.0012	17 12 31	3	0.0037
19 28 11	1	0.0012	25 16 13	1	0.0012	13 18 16 18	1	0.0012	38 16	2	0.0024	19 25	1	0.0012	17 12 32	3	0.0037
19 30 10	1	0.0012	25 16.2 10	1	0.0012	13 18 16 19	2	0.0024	38 20	1	0.0012	19 26	1	0.0012	17 12 32.2	2	0.0024
19 31 10	1	0.0012	25 17 10	17	0.0208	13 18 17 17	1	0.0012	39 16	1	0.0012	9 24	1	0.0012	17 12 33	5	0.0061
19 32 11	1	0.0012	25 17 11	7	0.0085	13 18 17 18	2	0.0024				9 25	3	0.0037	17 12 33.2	1	0.0012
19 33 11	1	0.0012	25 17 12	4	0.0049	13 18 17 19	1	0.0012				9 27	2	0.0024	17 12 34	2	0.0024
19 34 10	1	0.0012	25 17 14	2	0.0024	13 18 18 16	1	0.0012							17 12.3 30	1	0.0012
19 34 11	1	0.0012	25 17 7	1	0.0012	13 18 18 17	3	0.0037							17 13 28	1	0.0012
19 36 11	1	0.0012	25 17 8	2	0.0024	13 18 19 17	3	0.0037							17 13 28.2	3	0.0037
19.1 36.2 11	1	0.0012	25 17 9	1	0.0012	13 18 20 16	1	0.0012							17 13 29	2	0.0024
20 18 12	1	0.0012	25 18 10	49	0.0598	13 19 14 17	1	0.0012							17 13 30	6	0.0073
20 19 10	1	0.0012	25 18 11	18	0.022	13 19 15 16	1	0.0012							17 13 31	6	0.0073
20 20 10	1	0.0012	25 18 12	6	0.0073	13 19 15 17	1	0.0012							17 13 31.2	1	0.0012
20 20 12	1	0.0012	25 18 13	3	0.0037	13 19 15 18	1	0.0012							17 13 32	4	0.0049
20 21 10	1	0.0012	25 18 14	2	0.0024	13 19 15.3 16	1	0.0012							17 13 33	4	0.0049
20 22 10	3	0.0037	25 18 15	1	0.0012	13 19 16 16	3	0.0037							17 13 33.2	2	0.0024
20 23 10	1	0.0012	25 18 8	6	0.0073	13 19 16 17	3	0.0037							17 13 34	1	0.0012
20 25 10	1	0.0012	25 18 9	4	0.0049	13 19 16 18	1	0.0012							17 14 28	1	0.0012
20 26 11	1	0.0012	25 19 10	33	0.0403	13 19 16 19	1	0.0012							17 14 29	2	0.0024
20 27 11	1	0.0012	25 19 11	12	0.0147	13 19 17 16	4	0.0049							17 14 30	6	0.0073
20 30 10	1	0.0012	25 19 12	5	0.0061	13 19 17 17	3	0.0037							17 14 31	7	0.0085
20.1 20 10	1	0.0012	25 19 13	1	0.0012	13 19 17 18	1	0.0012							17 14 32	3	0.0037
20.1 22 11	1	0.0012	25 19 8	6	0.0073	13 19 17 19	2	0.0024							17 14 33	1	0.0012
20.1 30 10	2	0.0024	25 19 9	3	0.0037	13 19 18 16	2	0.0024							17 15 30	1	0.0012
21 22 11	1	0.0012	25 20 10	10	0.0122	13 19 18 17	6	0.0073							17 15 30.2	1	0.0012
21 23 10	1	0.0012	25 20 11	3	0.0037	13 19 18 18	4	0.0049							17 15 31	3	0.0037
21.1 19 10	1	0.0012	25 20 8	2	0.0024	13 19 19 17	1	0.0012							17 15 32	2	0.0024
21.1 20 10	2	0.0024	25 20 9	1	0.0012	13 19 19 18	1	0.0012							17 15 33	3	0.0037
21.1 20 11	2	0.0024	25 21 10	5	0.0061	13 19 19 19	1	0.0012							17 16 32	1	0.0012
21.1 21 10	1	0.0012	25 21 11	1	0.0012	13 19 20 17	1	0.0012							18 11 29	2	0.0024
21.1 27 10	2	0.0024	25 22 10	2	0.0024	13 19 20 18	1	0.0012							18 11 29.2	1	0.0012
21.1 27 11	1	0.0012	25 22 11	1	0.0012	13 20 16 16	2	0.0024							18 11 30	4	0.0049
21.1 29 10	1	0.0012	25.1 18 12	1	0.0012	13 20 16 17	2	0.0024							18 11 30.2	1	0.0012
21.1 31 11	1	0.0012	25.2 19 10	1	0.0012	13 20 16 18	3	0.0037							18 11 31	1	0.0012
22 21 12	1	0.0012	26 15 11	3	0.0037	13 20 17 16	3	0.0037							18 11 32	2	0.0024
22 28 10	1	0.0012	26 16 10	3	0.0037	13 20 17 17	10	0.0122							18 11 32.2	1	0.0012
22 28 11	1	0.0012	26 16 11	1	0.0012	13 20 17 17.2	1	0.0012							18 12 27	1	0.0012
22.1 17 10	1	0.0012	26 16 12	1	0.0012	13 20 17 18	4	0.0049							18 12 28.2	1	0.0012
22.1 18 10	2	0.0024	26 16 9	1	0.0012	13 20 18 16	2	0.0024							18 12 29	1	0.0012
22.1 19 10	2	0.0024	26 17 10	12	0.0147	13 20 18 16.2	1	0.0012							18 12 29.2	6	0.0073
22.1 19 11	1	0.0012	26 17 11	7	0.0085	13 20 18 17	2	0.0024							18 12 30	2	0.0024
22.1 20 10	3	0.0037	26 17 12	5	0.0061	13 20 18 17.2	1	0.0012							18 12 30.2	8	0.0098
22.1 20 11	2	0.0024	26 17 13	4	0.0049	13 20 18 18	6	0.0073							18 12 31	6	0.0073
22.1 21 10	4	0.0049	26 17 14	1	0.0012	13 20 19 17	2	0.0024							18 12 31.2	9	0.011
22.1 21 13	1	0.0012	26 18 10	38	0.0464	13 20 19 18	1	0.0012							18 12 32	4	0.0049
22.1 22 10	1	0.0012	26 18 11	15	0.0183	13 20 20 16	1	0.0012							18 12 32.2	3	0.0037
22.1 22 11	1	0.0012	26 18 12	7	0.0085	13 20 20 17	1	0.0012							18 12 33	4	0.0049
22.1 22 12	1	0.0012	26 18 13	2	0.0024	13 21 13 18	1	0.0012							18 12 33.2	2	0.0024
22.1 22 9	1	0.0012	26 18 14	2	0.0024	13 21 14 17	1	0.0012							18 12 34	1	0.0012
22.1 23 10	2	0.0024	26 18 8	2	0.0024	13 21 15 16	1	0.0012							18 13 28.2	3	0.0037
22.1 23 11	2	0.0024	26 19 10	27	0.033	13 21 15 17	2	0.0024							18 13 29	1	0.0012
22.1 23 12	1	0.0012	26 19 11	12	0.0147	13 21 16 16	2	0.0024							18 13 29.2	10	0.0122
22.1 24 10	2	0.0024	26 19 12	5	0.0061	13 21 16 17	1	0.0012							18 13 30	4	0.0049
22.1 24 11	2	0.0024	26 19 8	2	0.0024	13 21 16 18	2	0.0024							18 13 30.2	7	0.0085
22.1 26 11	2	0.0024	26 20 10	9	0.011	13 21 17 16	1	0.0012							18 13 31	6	0.0073
22.1 27 10	2	0.0024	26 20 11	7	0.0085	13 21 17 16.2	1	0.0012							18 13 31.2	10	0.0122
22.1 27 11	5	0.0061	26 20 12	3	0.0037	13 21 17 17	7	0.0085							18 13 32	3	0.0037
22.1 28 11	1	0.0012	26 20 9	2	0.0024	13 21 17 18	2	0.0024							18 13 32.2	7	0.0085
22.1 28 12	2	0.0024	26 21 10	5	0.0061	13 21 18 16	1	0.0012							18 13 33	1	0.0012
22.1 29 10	2	0.0024	26 21 11	2	0.0024	13 21 18 16.2	1	0.0012							18 13 33.2	6	0.0073
22.1 29 11	1	0.0012	26 23 10	1	0.0012	13 21 18 18	2	0.0024							18 13 34	1	0.0012
22.1 30 11	1	0.0012	27 16 10	6	0.0073	13 21 19 16	1	0.0012							18 14 26.2	1	0.0012
22.1 31 10	1	0.0012	27 16 11	2	0.0024	13 22 16 16	1	0.0012							18 14 27	1	0.0012
23.1 16 10	1	0.0012	27 16 12	3	0.0037	13 22 16 17	4	0.0049							18 14 30.2	4	0.0049
23.1 18 10	1	0.0012	27 17 10	8	0.0098	13 22 16 18	2	0.0024							18 14 31	1	0.0012
23.1 19 10	3	0.0037	27 17 11	3	0.0037	13 22 17 16	3	0.0037							18 14 31.2	6	0.0073
23.1 19 11	2	0.0024	27 17 12	1	0.0012	13 22 17 17	4	0.0049							18 14 32	1	0.0012
23.1 19 12	1	0.0012	27 17 9	2	0.0024	13 22 17 18	1	0.0012							18 14 32.2	3	0.0037
23.1 20 10	5	0.0061	27 17.2 11	1	0.0012	13 22 18 16	1	0.0012							18 14 35.2	1	0.0012
23.1 20 11	1	0.0012	27 18 10	12	0.0147	13 22 18 16.2	1	0.0012							18 15 28.2	1	0.0012
23.1 20 12	1	0.0012	27 18 11	5	0.0061	13 22 18 18	1	0.0012							18 15 30.2	1	0.0012
23.1 21 10	6	0.0073	27 18 12	2	0.0024	13 23 17 17	1	0.0012							18 15 31.2	1	0.0012
23.1 21 11	3	0.0037	27 18 13	1	0.0012	13 23 17 18	1	0.0012							18 15 32	1	0.0012
23.1 21 12	2	0.0024	27 18 8	1	0.0012	13 23 18 17.2	1	0.0012							18 15 33	1	0.0012
23.1 21 13	1	0.0012	27 18 9	1	0.0012	14 16 17 16	1	0.0012							18 15 33.2	1	0.0012
23.1 22 10	3	0.0037	27 19 10	17	0.0208	14 16 17 17	1	0.0012							19 11 27.2	1	0.0012
23.1 22 11	5	0.0061	27 19 11	3	0.0037	14 16 18 18	1	0.0012							19 11 28	1	0.0012
23.1 22 12	1	0.0012	27 19 12	1	0.0012	14 16 19 16	1	0.0012							19 11 29.2	1	0.0012
23.1 23 10	8	0.0098	27 19 13	1	0.0012	14 17 15 17	1	0.0012							19 11 30	6	0.0073
23.1 23 12	1	0.0012	27 19 8	1	0.0012	14 17 16 17	3	0.0037							19 11 31	9	0.011
23.1 24 10	2	0.0024	27 19 9	1	0.0012	14 17 16 18	3	0.0037							19 11 31.2	2	0.0024
23.1 24 11	2	0.0024	27 20 10	12	0.0147	14 17 17 16	5	0.0061							19 11 32	5	0.0061
23.1 24 12	5	0.0061	27 20 11	2	0.0024	14 17 17 17	4	0.0049							19 11 32.2	1	0.0012
23.1 25 10	3	0.0037	27 20 12	3	0.0037	14 17 18 16	2	0.0024							19 11 33	4	0.0049
23.1 25 11	1	0.0012	27 20 13	1	0.0012	14 17 18 17	4	0.0049							19 11 34	1	0.0012
23.1 25 12	1	0.0012	27 20 8	1	0.0012	14 17 18 18	2	0.0024							19 11 35	1	0.0012
23.1 26 10	1	0.0012	27 21 10	1	0.0012	14 17 18 19	1	0.0012							19 12 27	5	0.0061
23.1 27 10	1	0.0012	28 17 10	3	0.0037	14 17 19 16	1	0.0012							19 12 28	3	0.0037
23.1 27 11	1	0.0012	28 17 11	1	0.0012	14 17 19 18	1	0.0012							19 12 28.2	2	0.0024
23.1 27 12	1	0.0012	28 18 10	9	0.011	14 17 20 17	1	0.0012							19 12 30	2	0.0024
23.1 28 12	1	0.0012	28 18 11	3	0.0037	14 17 22 16	1	0.0012							19 12 30.2	2	0.0024
23.1 29 10	2	0.0024	28 18 12	2	0.0024	14 18 14 17	1	0.0012							19 12 31	2	0.0024
23.1 29 11	1	0.0012	28 18 13	2	0.0024	14 18 16 16	3	0.0037							19 12 31.2	8	0.0098
23.1 30 10	1	0.0012	28 18 9	1	0.0012	14 18 16 17	2	0.0024							19 12 32	6	0.0073
23.1 30 11	3	0.0037	28 19 10	7	0.0085	14 18 16 18	1	0.0012							19 12 32.2	7	0.0085
23.1 30 12	1	0.0012	28 19 11	2	0.0024	14 18 17 16	3	0.0037							19 12 33	4	0.0049
23.1 31 10	1	0.0012	28 19 12	1	0.0012	14 18 17 17	6	0.0073							19 12 33.2	1	0.0012
23.1 32 11	1	0.0012	28 20 10	4	0.0049	14 18 17 18	2	0.0024							19 12 34	1	0.0012
23.1 32 12	1	0.0012	29 17 10	2	0.0024	14 18 18 15	1	0.0012							19 13 27	5	0.0061
23.1 34 10	2	0.0024	29 17 12	1	0.0012	14 18 18 16	3	0.0037							19 13 28	1	0.0012
23.1 37 11	1	0.0012	29 18 12	1	0.0012	14 18 18 16.2	1	0.0012							19 13 28.2	2	0.0024
24.1 17 10	1	0.0012				14 18 18 17	2	0.0024							19 13 29.2	14	0.0171
24.1 19 10	7	0.0085				14 18 18 18	4	0.0049							19 13 30	2	0.0024
24.1 19 11	4	0.0049				14 18 19 16	1	0.0012							19 13 30.2	18	0.022
24.1 19 12	1	0.0012				14 18 19 17	2	0.0024							19 13 31	7	0.0085
24.1 20 10	3	0.0037				14 18 19 18	1	0.0012							19 13 31.1	1	0.0012
24.1 20 11	4	0.0049				14 18 20 18	1	0.0012							19 13 31.2	22	0.0269
24.1 20 9	2	0.0024				14 19 15 16	3	0.0037							19 13 32	6	0.0073
24.1 21 10	5	0.0061				14 19 15 18	2	0.0024							19 13 32.2	14	0.0171
24.1 21 11	3	0.0037				14 19 16 16	4	0.0049							19 13 33	1	0.0012
24.1 21 12	2	0.0024				14 19 16 17	5	0.0061							19 13 33.2	4	0.0049
24.1 22 10	7	0.0085				14 19 16 18	1	0.0012							19 13 34	2	0.0024
24.1 22 11	5	0.0061				14 19 16 19	2	0.0024							19 13 34.2	1	0.0012
24.1 22 12	2	0.0024				14 19 17 15	1	0.0012							19 14 27	1	0.0012
24.1 22 13	1	0.0012				14 19 17 16	1	0.0012							19 14 28	1	0.0012
24.1 23 10	6	0.0073				14 19 17 16.2	1	0.0012							19 14 29	1	0.0012
24.1 23 11	5	0.0061				14 19 17 17	7	0.0085							19 14 29.2	8	0.0098
24.1 24 10	3	0.0037				14 19 17 18	5	0.0061							19 14 30	2	0.0024
24.1 24 11	4	0.0049				14 19 17 19	2	0.0024							19 14 30.2	2	0.0024
24.1 24 12	1	0.0012				14 19 17 20	1	0.0012							19 14 31	1	0.0012
24.1 24 9	1	0.0012				14 19 18 16	7	0.0085							19 14 31.2	11	0.0134
24.1 25 10	4	0.0049				14 19 18 17	5	0.0061							19 14 32	8	0.0098
24.1 25 11	2	0.0024				14 19 18 18	1	0.0012							19 14 32.2	4	0.0049
24.1 26 12	1	0.0012				14 19 19 15	1	0.0012							19 14 33	2	0.0024
24.1 27 10	3	0.0037				14 19 19 16	1	0.0012							19 14 33.2	3	0.0037
24.1 27 11	4	0.0049				14 19 19 18	2	0.0024							19 14 34	1	0.0012
24.1 28 11	1	0.0012				14 19 19.3 18	1	0.0012							19 14 34.2	1	0.0012
24.1 28 12	1	0.0012				14 19 20 17	2	0.0024							19 15 28	1	0.0012
24.1 29 11	1	0.0012				14 20 14 17	1	0.0012							19 15 30.2	2	0.0024
24.1 30 10	4	0.0049				14 20 15 16	3	0.0037							19 15 31	1	0.0012
24.1 30 11	1	0.0012				14 20 15 17	2	0.0024							19 15 31.2	5	0.0061
24.1 31 11	1	0.0012				14 20 16 16	1	0.0012							19 15 32.2	1	0.0012
24.1 32 11	1	0.0012				14 20 16 17	5	0.0061							19 15 33	1	0.0012
24.1 32 12	1	0.0012				14 20 16 18	6	0.0073							19 15 34	1	0.0012
24.1 33 10	2	0.0024				14 20 17 16	6	0.0073							19 16 29.2	1	0.0012
24.1 34 10	1	0.0012				14 20 17 16.2	1	0.0012							20 11 28.2	1	0.0012
24.1 35 10	1	0.0012				14 20 17 17	12	0.0147							20 11 33	1	0.0012
24.1 37 12	1	0.0012				14 20 17 17.2	1	0.0012							20 12 28	2	0.0024
24.1 38 12	1	0.0012				14 20 17 18	11	0.0134							20 12 29	2	0.0024
24.1 39 10	1	0.0012				14 20 18 15	1	0.0012							20 12 29.2	1	0.0012
25.1 17 11	1	0.0012				14 20 18 16	4	0.0049							20 12 30.2	1	0.0012
25.1 18 10	1	0.0012				14 20 18 16.2	2	0.0024							20 12 31	3	0.0037
25.1 19 10	6	0.0073				14 20 18 17	7	0.0085							20 12 31.2	4	0.0049
25.1 19 11	4	0.0049				14 20 18 17.2	2	0.0024							20 12 32	3	0.0037
25.1 19 12	1	0.0012				14 20 18 18	4	0.0049							20 12 32.2	4	0.0049
25.1 20 10	4	0.0049				14 20 18.3 16	1	0.0012							20 12 33	1	0.0012
25.1 20 11	2	0.0024				14 20 19 17	1	0.0012							20 12 34	1	0.0012
25.1 20 12	1	0.0012				14 20 19 17.2	1	0.0012							20 13 27	1	0.0012
25.1 21 10	8	0.0098				14 20 19 18	2	0.0024							20 13 27.2	1	0.0012
25.1 21 11	6	0.0073				14 20 19 19.2	1	0.0012							20 13 28.2	2	0.0024
25.1 21 12	3	0.0037				14 20 20 17	1	0.0012							20 13 29.2	2	0.0024
25.1 22 10	7	0.0085				14 20 20 17.2	1	0.0012							20 13 30	1	0.0012
25.1 22 12	2	0.0024				14 20 20 18	1	0.0012							20 13 30.2	2	0.0024
25.1 22 13	1	0.0012				14 21 15 16	1	0.0012							20 13 31.2	7	0.0085
25.1 22 9	1	0.0012				14 21 15 18	2	0.0024							20 13 32	1	0.0012
25.1 23 10	4	0.0049				14 21 15.3 16	1	0.0012							20 13 32.2	3	0.0037
25.1 23 11	3	0.0037				14 21 16 15	1	0.0012							20 13 33	1	0.0012
25.1 23 12	5	0.0061				14 21 16 16	2	0.0024							20 13 33.2	1	0.0012
25.1 23 9	1	0.0012				14 21 16 17	6	0.0073							20 14 28.2	2	0.0024
25.1 24 10	4	0.0049				14 21 16 18	4	0.0049							20 14 30	1	0.0012
25.1 24 11	5	0.0061				14 21 17 16	2	0.0024							20 14 30.2	1	0.0012
25.1 24 12	1	0.0012				14 21 17 16.2	2	0.0024							20 14 31.2	4	0.0049
25.1 25 10	5	0.0061				14 21 17 17	8	0.0098							20 14 32.2	2	0.0024
25.1 25 11	5	0.0061				14 21 17 18	4	0.0049							20 15 33.2	1	0.0012
25.1 25 9	1	0.0012				14 21 18 16	4	0.0049							21 11 30	1	0.0012
25.1 26 10	5	0.0061				14 21 18 16.2	1	0.0012							21 13 29	1	0.0012
25.1 26 11	2	0.0024				14 21 18 17	8	0.0098							21 13 29.2	1	0.0012
25.1 26 9	1	0.0012				14 21 18 18	6	0.0073							21 13 30.2	1	0.0012
25.1 27 10	4	0.0049				14 21 19 17	4	0.0049							21 13 31	1	0.0012
25.1 27 11	1	0.0012				14 21 19 18	1	0.0012							21 13 31.2	1	0.0012
25.1 27 12	1	0.0012				14 21 21 18	1	0.0012							21 13 32.2	2	0.0024
25.1 28 11	3	0.0037				14 22 16 16	1	0.0012							22 13 32.2	1	0.0012
25.1 28 12	1	0.0012				14 22 16 17	3	0.0037
25.1 29 10	2	0.0024				14 22 16 18	2	0.0024
25.1 30 10	2	0.0024				14 22 17 16	3	0.0037
25.1 30 11	2	0.0024				14 22 17 17	3	0.0037
25.1 31 10	4	0.0049				14 22 17 18	4	0.0049
25.1 31 12	1	0.0012				14 22 18 16	1	0.0012
25.1 31.3 11	1	0.0012				14 22 18 17	1	0.0012
25.1 32 10	1	0.0012				14 22 18 17.2	3	0.0037
26 24 10	1	0.0012				14 22 19 17	1	0.0012
26 30 11	1	0.0012				14 23 15 16	1	0.0012
26.1 18 10	2	0.0024				14 23 15 17	1	0.0012
26.1 18 11	1	0.0012				14 23 16 18	1	0.0012
26.1 19 10	4	0.0049				14 23 19 17	1	0.0012
26.1 19 11	2	0.0024				14 24 17 18	1	0.0012
26.1 19 12	4	0.0049				14 25 20 17	1	0.0012
26.1 20 10	8	0.0098				15 16 16 16	1	0.0012
26.1 20 11	4	0.0049				15 16 17 18	1	0.0012
26.1 21 10	4	0.0049				15 17 15 16	1	0.0012
26.1 21 11	5	0.0061				15 17 16 17	1	0.0012
26.1 21 12	5	0.0061				15 17 17 16	1	0.0012
26.1 21 13	1	0.0012				15 17 18 16	3	0.0037
26.1 22 10	5	0.0061				15 17 18 18	1	0.0012
26.1 22 11	1	0.0012				15 17 19 18	2	0.0024
26.1 22 12	1	0.0012				15 18 15 16	3	0.0037
26.1 22 9	3	0.0037				15 18 15 17	1	0.0012
26.1 23 10	8	0.0098				15 18 15 18	1	0.0012
26.1 23 12	2	0.0024				15 18 16 16	3	0.0037
26.1 23 9	1	0.0012				15 18 16 17	1	0.0012
26.1 24 10	10	0.0122				15 18 16 18	1	0.0012
26.1 24 11	2	0.0024				15 18 17 16	2	0.0024
26.1 25 10	3	0.0037				15 18 17 17	4	0.0049
26.1 25 11	1	0.0012				15 18 17 18	2	0.0024
26.1 26 10	1	0.0012				15 18 18 16	1	0.0012
26.1 26 11	3	0.0037				15 18 18 17	4	0.0049
26.1 27 10	2	0.0024				15 18 18 17.2	1	0.0012
26.1 27 11	2	0.0024				15 18 18 18	3	0.0037
26.1 28 10	1	0.0012				15 18 19 16	2	0.0024
26.1 28 11	4	0.0049				15 18 19 17	2	0.0024
26.1 29 10	2	0.0024				15 18 19 17.2	1	0.0012
26.1 29 12	1	0.0012				15 19 16 16	2	0.0024
26.1 30 10	5	0.0061				15 19 16 16.2	1	0.0012
26.1 30 12	1	0.0012				15 19 16 17	4	0.0049
26.1 31 12	1	0.0012				15 19 16 18	2	0.0024
26.1 31 13	1	0.0012				15 19 16.1 17	1	0.0012
26.1 32 10	1	0.0012				15 19 17 16	8	0.0098
26.1 34 10	1	0.0012				15 19 17 16.2	1	0.0012
27.1 17 12	1	0.0012				15 19 17 17	3	0.0037
27.1 18 10	2	0.0024				15 19 17 18	5	0.0061
27.1 19 10	6	0.0073				15 19 17 20	1	0.0012
27.1 19 11	3	0.0037				15 19 18 16	1	0.0012
27.1 19 12	2	0.0024				15 19 18 17	12	0.0147
27.1 19 13	1	0.0012				15 19 18 18	1	0.0012
27.1 20 10	1	0.0012				15 19 19 16	3	0.0037
27.1 20 11	2	0.0024				15 19 19 16.2	2	0.0024
27.1 21 10	7	0.0085				15 19 19 17	1	0.0012
27.1 21 11	3	0.0037				15 19 19 17.2	1	0.0012
27.1 21 12	1	0.0012				15 19 19 18	3	0.0037
27.1 21 13	1	0.0012				15 19 20 18	1	0.0012
27.1 21.1 10	2	0.0024				15 20 14 17	3	0.0037
27.1 21.1 11	1	0.0012				15 20 15 16	1	0.0012
27.1 22 10	9	0.011				15 20 15 17	2	0.0024
27.1 22 11	1	0.0012				15 20 15 18	1	0.0012
27.1 22 12	2	0.0024				15 20 16 16	5	0.0061
27.1 23 10	6	0.0073				15 20 16 17	9	0.011
27.1 23 11	3	0.0037				15 20 16 18	2	0.0024
27.1 23 12	1	0.0012				15 20 16 19	1	0.0012
27.1 24 9	1	0.0012				15 20 17 15	1	0.0012
27.1 25 10	2	0.0024				15 20 17 16	6	0.0073
27.1 25 11	2	0.0024				15 20 17 17	7	0.0085
27.1 25 12	2	0.0024				15 20 17 18	9	0.011
27.1 26 10	2	0.0024				15 20 18 15	1	0.0012
27.1 26 11	4	0.0049				15 20 18 16	3	0.0037
27.1 26 12	1	0.0012				15 20 18 16.2	3	0.0037
27.1 27 10	2	0.0024				15 20 18 17	7	0.0085
27.1 27 11	2	0.0024				15 20 18 18	6	0.0073
27.1 28 11	2	0.0024				15 20 19 16	4	0.0049
27.1 28 12	1	0.0012				15 20 19 17	3	0.0037
27.1 29 10	2	0.0024				15 20 19 17.2	1	0.0012
27.1 29 11	4	0.0049				15 20 19 18	3	0.0037
27.1 29 12	1	0.0012				15 20 19 19	1	0.0012
27.1 30 10	1	0.0012				15 20 20 17	2	0.0024
27.1 30 11	2	0.0024				15 21 15 16	1	0.0012
27.1 31 10	1	0.0012				15 21 16 16	1	0.0012
27.1 31 11	2	0.0024				15 21 16 17	6	0.0073
27.1 31 12	2	0.0024				15 21 16 19	1	0.0012
27.1 32 10	1	0.0012				15 21 17 16	2	0.0024
27.1 35 10	1	0.0012				15 21 17 16.2	2	0.0024
27.1 37 11	1	0.0012				15 21 17 17	3	0.0037
28.1 16 11	1	0.0012				15 21 17 17.2	2	0.0024
28.1 17 10	1	0.0012				15 21 18 17	3	0.0037
28.1 18 10	1	0.0012				15 21 18 18	4	0.0049
28.1 18 11	2	0.0024				15 21 18 19	1	0.0012
28.1 19 10	3	0.0037				15 21 19 16	1	0.0012
28.1 19 11	2	0.0024				15 21 19 18	1	0.0012
28.1 20 10	6	0.0073				15 21 20 15	1	0.0012
28.1 20 12	1	0.0012				15 22 15 16	2	0.0024
28.1 20 13	1	0.0012				15 22 15 18	1	0.0012
28.1 21 10	5	0.0061				15 22 16 16	2	0.0024
28.1 21 11	3	0.0037				15 22 16 17	1	0.0012
28.1 22 10	4	0.0049				15 22 16 18	1	0.0012
28.1 22 11	1	0.0012				15 22 17 17	2	0.0024
28.1 22 13	1	0.0012				15 22 18 17	3	0.0037
28.1 23 10	3	0.0037				15 22 18 17.2	1	0.0012
28.1 23 11	1	0.0012				15 22 18 18	2	0.0024
28.1 23 12	1	0.0012				15 22 19 17	1	0.0012
28.1 23 13	1	0.0012				15 22 20 17	1	0.0012
28.1 24 10	3	0.0037				15 23 15 17	1	0.0012
28.1 24 11	2	0.0024				15 23 16 17.2	1	0.0012
28.1 24 12	1	0.0012				15 23 17 18	1	0.0012
28.1 25 10	1	0.0012				15 23 17 19	1	0.0012
28.1 25 12	1	0.0012				15 23 18 17	1	0.0012
28.1 26 10	2	0.0024				15 24 17 17.2	1	0.0012
28.1 26 11	2	0.0024				15.3 19 18 17	1	0.0012
28.1 26 12	2	0.0024				16 17 18 16	1	0.0012
28.1 27 10	3	0.0037				16 17 18 17	1	0.0012
28.1 28 10	2	0.0024				16 18 16 17	3	0.0037
28.1 29 10	1	0.0012				16 18 17 17	1	0.0012
28.1 31 12	1	0.0012				16 18 17 18	1	0.0012
28.2 23 11	1	0.0012				16 18 18 16	2	0.0024
28.3 20 10	1	0.0012				16 18 18 17	3	0.0037
29.1 19 10	2	0.0024				16 18 19 18	2	0.0024
29.1 19 11	1	0.0012				16 19 16 16	1	0.0012
29.1 20 10	2	0.0024				16 19 16 17	1	0.0012
29.1 20 11	3	0.0037				16 19 16 18	1	0.0012
29.1 21 10	4	0.0049				16 19 17 17	4	0.0049
29.1 22 10	4	0.0049				16 19 18 15	1	0.0012
29.1 23 11	1	0.0012				16 19 18 17	1	0.0012
29.1 24 10	1	0.0012				16 19 18 18	3	0.0037
29.1 24 11	2	0.0024				16 19 19 17	1	0.0012
29.1 25 11	2	0.0024				16 19 20 15	1	0.0012
29.1 25 12	1	0.0012				16 19 20 17.2	1	0.0012
29.1 26 12	1	0.0012				16 20 15 17	1	0.0012
29.1 27 10	1	0.0012				16 20 15 19	1	0.0012
29.1 27 11	1	0.0012				16 20 16 17	4	0.0049
29.1 28 10	1	0.0012				16 20 16 19	1	0.0012
29.1 29 10	1	0.0012				16 20 17 16	1	0.0012
29.1 29 11	1	0.0012				16 20 17 17	3	0.0037
29.1 35 11	1	0.0012				16 20 17 18	4	0.0049
30.1 19 10	1	0.0012				16 21 12 17	1	0.0012
30.1 20 10	2	0.0024				16 21 16 18	1	0.0012
30.1 21 10	2	0.0024				16 21 17 17	3	0.0037
30.1 21 13	1	0.0012				16 21 17 18	2	0.0024
30.1 22 11	1	0.0012				16 21 18 17	3	0.0037
30.1 22 13	1	0.0012				16 22 15 17	1	0.0012
30.1 23 10	1	0.0012				16 22 18 18	1	0.0012
30.1 23 11	1	0.0012				16 23 18 17	1	0.0012
30.1 24 10	1	0.0012				16 23 18 17.2	1	0.0012
30.1 26 11	1	0.0012				17 17 17 16	1	0.0012
30.1 26 14	1	0.0012				17 18 17 17	1	0.0012
30.1 27 10	1	0.0012				17 18 18 16	1	0.0012
30.1 28 10	2	0.0024				17 19 15 15	1	0.0012
30.1 29 10	1	0.0012				17 19 15 18	1	0.0012
30.1 30 10	1	0.0012				17 19 16 16	1	0.0012
31.1 21 10	1	0.0012				17 19 17 18	1	0.0012
31.1 25 12	1	0.0012				17 20 17 16	1	0.0012
31.1 30.3 10	1	0.0012				17 20 18 16	2	0.0024
32.1 18 10	1	0.0012				17 20 19 17	1	0.0012
32.1 25 10	1	0.0012				17 21 18 17.2	2	0.0024
33.1 24 10	1	0.0012				18 19 19 16	1	0.0012
