# Supplementary material for: Forensic characterization and genetic polymorphisms of 19 X-chromosomal STRs in 1344 Han Chinese individuals and comprehensive population relationship analyses among 20 Chinese groups
Source: PLoS One. 2018 Sep 20;13(9):e0204286. doi: 10.1371/journal.pone.0204286 (PMC6147642; doi:10.1371/journal.pone.0204286)
Supplement: S21 Table — (XLSX) [file pone.0204286.s021.xlsx]

## Sheet: Sheet1
S21 Table. Forensic parameters in Meta-Han Chinese males on the basis of haplotype diversity (n = 819).
Forensic Parameters	LG1	LG2	LG3	LG4	LG5	LG6	LG7
N_Haplotypes/Alleles_MH	394	164	394	67	69	235	51
HD_GD_MH	0.997063	0.978827	0.99675	0.961918	0.946271	0.987651	0.93104
PIC_MH	0.995829	0.977174	0.995513	0.959333	0.942532	0.986281	0.925768
PD_Male_MH	0.995846	0.977631	0.995533	0.960744	0.945116	0.986445	0.929904
PD_Female_MH	0.999966	0.999042	0.99996	0.997048	0.994404	0.999652	0.990951
MEC_Kruger_MH	0.985056	0.952846	0.984832	0.92078	0.889377	0.969659	0.859352
MEC_Kishida_MH	0.989201	0.974723	0.989286	0.959125	0.941692	0.982938	0.925449
MEC_Desmarais_MH	0.995829	0.977174	0.995513	0.959333	0.942532	0.986281	0.925768
MEC_Desmarais_duo_MH	0.991717	0.956157	0.991098	0.923588	0.894765	0.973315	0.866755
