# Supplementary material for: Forensic characterization and genetic polymorphisms of 19 X-chromosomal STRs in 1344 Han Chinese individuals and comprehensive population relationship analyses among 20 Chinese groups
Source: PLoS One. 2018 Sep 20;13(9):e0204286. doi: 10.1371/journal.pone.0204286 (PMC6147642; doi:10.1371/journal.pone.0204286)
Supplement: S22 Table — (XLSX) [file pone.0204286.s022.xlsx]

## Sheet: Sheet1
S22 Table. Nei's genetic distances among 5 Han Chinese populations.
Populations	[1]	[2]	[3]	[4]	[5]
[1] Hainan-Han
[2] Southern-Han	0.012991
[3] Guanzhong-Han	0.014934	0.009892
[4] Sichuan-Han	0.014043	0.009551	0.008854
[5] Guizhou-Han	0.023553	0.015572	0.010421	0.016522
