# Supplementary material for: Forensic characterization and genetic polymorphisms of 19 X-chromosomal STRs in 1344 Han Chinese individuals and comprehensive population relationship analyses among 20 Chinese groups
Source: PLoS One. 2018 Sep 20;13(9):e0204286. doi: 10.1371/journal.pone.0204286 (PMC6147642; doi:10.1371/journal.pone.0204286)
Supplement: S23 Table — (XLSX) [file pone.0204286.s023.xlsx]

## Sheet: Sheet1
S23 Table. Reynolds’s genetic distances between Guizhou Han and other 19 reference populations.
Populations	[01]	[02]	[03]	[04]	[05]	[06]	[07]	[08]	[09]	[10]	[11]	[12]	[13]	[14]	[15]	[16]	[17]	[18]	[19]	[20]
[01] Guizhou-Miao
[02] Dujianyan-Tibetan	0.007286
[03] Hainan-Han	0.005199	0.008864
[04] Hainan-Li	0.006557	0.012317	0.009632
[05] Wuzhong-Hui	0.005335	0.006566	0.006112	0.010665
[06] Ili-Uyghur	0.008991	0.009634	0.009869	0.011107	0.006443
[07] Southern-Han	0.003533	0.006701	0.004144	0.007485	0.00394	0.008996
[08] Tibet-Tibetan-2	0.00996	0.00589	0.009825	0.015049	0.007819	0.009267	0.009446
[09] Xinjiang-Uyghur-2	0.013235	0.011904	0.015617	0.016145	0.009185	0.004501	0.012621	0.012283
[10] Ningxia-Hui	0.005319	0.008152	0.005266	0.009529	0.004033	0.008502	0.00333	0.009478	0.011375
[11] Tibet-Tibetan-1	0.007858	0.004103	0.0098	0.01412	0.007469	0.009588	0.007623	0.005318	0.012075	0.00986
[12] Xinjiang-Uyghur-1	0.009537	0.012031	0.011493	0.011788	0.007961	0.005607	0.010624	0.013305	0.007593	0.011405	0.013143
[13] Guanzhong-Han	0.003333	0.005491	0.004746	0.009165	0.003775	0.008058	0.003099	0.008021	0.011123	0.00422	0.006797	0.008489
[14] Ili-Kazakh	0.01041	0.009664	0.010189	0.01258	0.006645	0.003887	0.009834	0.009231	0.005237	0.009014	0.010449	0.004954	0.007387
[15] Ili-Xibe	0.006144	0.00653	0.007788	0.012334	0.006781	0.010742	0.006371	0.010122	0.012131	0.007193	0.008448	0.01072	0.004401	0.00971
[16] Liangshan-Yi	0.004606	0.004613	0.005887	0.009383	0.004847	0.009184	0.005428	0.005809	0.011938	0.005759	0.00635	0.00938	0.00309	0.008709	0.006472
[17] Sichuan-Han	0.003672	0.006602	0.004491	0.009146	0.003989	0.008553	0.003026	0.007541	0.012159	0.004261	0.006278	0.010033	0.002802	0.008607	0.00591	0.003964
[18] Muli-Tibetan	0.009838	0.005131	0.013055	0.014005	0.009997	0.013646	0.008886	0.009005	0.015486	0.012065	0.007605	0.015046	0.007935	0.013567	0.010266	0.007125	0.008117
[19] Guizhou-Han	0.004085	0.008635	0.007374	0.009248	0.004906	0.009651	0.004813	0.012827	0.012629	0.004814	0.0104	0.010521	0.003221	0.010449	0.006995	0.006159	0.00516	0.011341
[20] Guizhou-Gelao	0.002284	0.006629	0.004173	0.006211	0.003559	0.007564	0.002919	0.008434	0.011216	0.003718	0.007291	0.008089	0.002174	0.007671	0.00607	0.00381	0.002964	0.009405	0.003416
