# Supplementary material for: Forensic characterization and genetic polymorphisms of 19 X-chromosomal STRs in 1344 Han Chinese individuals and comprehensive population relationship analyses among 20 Chinese groups
Source: PLoS One. 2018 Sep 20;13(9):e0204286. doi: 10.1371/journal.pone.0204286 (PMC6147642; doi:10.1371/journal.pone.0204286)
Supplement: S24 Table — (XLSX) [file pone.0204286.s024.xlsx]

## Sheet: Sheet1
S24 Table. Pairwise Reynolds's genetic distances between Meta-Han and other 15 populations.
Populations	[01]	[02]	[03]	[04]	[05]	[06]	[07]	[08]	[09]	[10]	[11]	[12]	[13]	[14]	[15]	[16]
[01] Meta-population
[02] Dujianyan-Tibetan	0.009826
[03] Hainan-Li	0.013193	0.012317
[04] Wuzhong Hui	0.008397	0.006566	0.010665
[05] Ili-Uyghur	0.011276	0.009634	0.011107	0.006443
[06] Tibet-Tibetan2	0.011597	0.00589	0.015049	0.007819	0.009267
[07] Xinjiang-Uyghur2	0.014383	0.011904	0.016145	0.009185	0.004501	0.012283
[08] Ningxia-Hui	0.008049	0.008152	0.009529	0.004033	0.008502	0.009478	0.011375
[09] Tibet-Tibetan1	0.010138	0.004103	0.01412	0.007469	0.009588	0.005318	0.012075	0.00986
[10] Xinjiang-Uyghur1	0.01271	0.012031	0.011788	0.007961	0.005607	0.013305	0.007593	0.011405	0.013143
[11] Xinjiang Kazakh	0.01213	0.009664	0.01258	0.006645	0.003887	0.009231	0.005237	0.009014	0.010449	0.004954
[12] Xinjiang-Xibe	0.010481	0.00653	0.012334	0.006781	0.010742	0.010122	0.012131	0.007193	0.008448	0.01072	0.00971
[13] Liangshan-Yi	0.007563	0.004613	0.009383	0.004847	0.009184	0.005809	0.011938	0.005759	0.00635	0.00938	0.008709	0.006472
[14] Muli-Tibetan	0.012548	0.005131	0.014005	0.009997	0.013646	0.009005	0.015486	0.012065	0.007605	0.015046	0.013567	0.010266	0.007125
[15] Guizhou-Miao	0.006947	0.007286	0.006557	0.005335	0.008991	0.00996	0.013235	0.005319	0.007858	0.009537	0.01041	0.006144	0.004606	0.009838
[16] Guizhou-Gelao	0.006748	0.006629	0.006211	0.003559	0.007564	0.008434	0.011216	0.003718	0.007291	0.008089	0.007671	0.00607	0.00381	0.009405	0.002284
